# Supplementary material for: Visual and haptic cues in processing occlusion
Source: Front Psychol. 2023 Mar 10;14:1082557. doi: 10.3389/fpsyg.2023.1082557 (PMC10036393; doi:10.3389/fpsyg.2023.1082557)
Supplement: Supplementary file 1 [file Table_1.XLSX]

## Sheet: p01
B					参加者コメント：なぞると補完が促進される気がする。2日目は奥行の判断がより的確にできるようになった気がする
	2021年01月11日 15時28分
	2021年01月11日 15時28分
ReTry
1セット目
試行	ブロック	触覚定時時間	文字が手前か奥か	両眼か単眼（左右）か	文字位置（上中下）	表示された文字	文字を理解した時間（秒）	一致文字数	回答
1	1	同時	奥	両眼	下	シタゴコロ	9.55257	5	シタゴコロ
2	1	同時	奥	両眼	中	ウケワタシ	タイムオーバー	1	ウ○○○○
3	1	同時	奥	両眼	上	イタミドメ	タイムオーバー	0	○○○○○
4	1	同時	奥	両眼	上	ヤツアタリ	タイムオーバー	1	トシ○○リ
5	1	同時	奥	両眼	中	オナイドシ	タイムオーバー	2	オナ○○ン				試行	ブロック	触覚定時時間	文字が手前か奥か	両眼か単眼（左右）か	文字位置（上中下）	表示された文字	一致文字数	文字を理解した時間（秒）	知覚された奥行き	回答
6	2	なし	奥	右	下	カオアワセ	6.12854	5	カオアワセ				1	1	同時	奥	両眼	下	シタゴコロ	5	9.55257	-1	シタゴコロ
7	2	なし	奥	右	上	ミノマワリ	タイムオーバー	3	ミソアワリ				2	1	同時	奥	両眼	中	ウケワタシ	1	タイムオーバー	-1	ウ○○○○
8	2	なし	奥	右	上	ナガツヅキ	タイムオーバー	2	〇ガツツ○				3	1	同時	奥	両眼	上	イタミドメ	0	タイムオーバー	-1	○○○○○
9	2	なし	奥	右	下	オオサワギ	2.64441	5	オオサワギ				4	1	同時	奥	両眼	上	ヤツアタリ	1	タイムオーバー	-1	トシ○○リ
10	2	なし	奥	右	下	オオモウケ	4.2341	5	オオモウケ				5	1	同時	奥	両眼	中	オナイドシ	2	タイムオーバー	-1	オナ○○ン
11	3	同時	手前	左	上	ウケコタエ	タイムオーバー	5	ウケコタエ				6	2	なし	奥	右	下	カオアワセ	5	6.12854	-1	カオアワセ
12	3	同時	手前	左	中	ハナシガイ	9.75592	5	ハナシガイ				7	2	なし	奥	右	上	ミノマワリ	3	タイムオーバー	-1	ミソアワリ
13	3	同時	手前	左	上	オモテムキ	8.89054	5	オモテムキ				8	2	なし	奥	右	上	ナガツヅキ	2	タイムオーバー	-1	〇ガツツ○
14	3	同時	手前	左	下	ダイビング	タイムオーバー	0	ブ○○○ケ				9	2	なし	奥	右	下	オオサワギ	5	2.64441	-1	オオサワギ
15	3	同時	手前	左	下	カオナジミ	2.7134	5	カオナジミ				10	2	なし	奥	右	下	オオモウケ	5	4.2341	-1	オオモウケ
16	4	同時	奥	右	上	オボシメシ	5.06254	5	オボシメシ				11	3	同時	手前	左	上	ウケコタエ	5	タイムオーバー	-1	ウケコタエ
17	4	同時	奥	右	上	イノチトリ	タイムオーバー	2	イ○○ノリ				12	3	同時	手前	左	中	ハナシガイ	5	9.75592	-1	ハナシガイ
18	4	同時	奥	右	上	プロダクト	タイムオーバー	1	ブログ○○				13	3	同時	手前	左	上	オモテムキ	5	8.89054	-1	オモテムキ
19	4	同時	奥	右	上	レントゲン	タイムオーバー	3	レント○○				14	3	同時	手前	左	下	ダイビング	0	タイムオーバー	-1	ブ○○○ケ
20	4	同時	奥	右	上	スジチガイ	7.10175	5	スジチガイ				15	3	同時	手前	左	下	カオナジミ	5	2.7134	-1	カオナジミ
21	5	同時	手前	両眼	中	ナカナオリ	タイムオーバー	3	リカノオリ				16	4	同時	奥	右	上	オボシメシ	5	5.06254	-1	オボシメシ
22	5	同時	手前	両眼	中	ストライキ	6.2464	5	ストライキ				17	4	同時	奥	右	上	イノチトリ	2	タイムオーバー	-1	イ○○ノリ
23	5	同時	手前	両眼	上	コウタイシ	5.07843	2	コウノトリ				18	4	同時	奥	右	上	プロダクト	1	タイムオーバー	-1	ブログ○○
24	5	同時	手前	両眼	下	アドバンス	タイムオーバー	3	フド○ンス				19	4	同時	奥	右	上	レントゲン	3	タイムオーバー	-1	レント○○
25	5	同時	手前	両眼	下	スタジアム	5.53489	5	スタジアム				20	4	同時	奥	右	上	スジチガイ	5	7.10175	-1	スジチガイ
26	6	事前	奥	両眼	上	イシダタミ	タイムオーバー	3	イシ○○ミ				21	5	同時	手前	両眼	中	ナカナオリ	3	タイムオーバー	3	リカノオリ
27	6	事前	奥	両眼	中	オオワライ	9.3423	5	オオワライ				22	5	同時	手前	両眼	中	ストライキ	5	6.2464	3	ストライキ
28	6	事前	奥	両眼	下	カカリイン	4.21898	5	カカリイン				23	5	同時	手前	両眼	上	コウタイシ	2	5.07843	3	コウノトリ
29	6	事前	奥	両眼	中	トウガラシ	1.44079	5	トウガラシ				24	5	同時	手前	両眼	下	アドバンス	3	タイムオーバー	3	フド○ンス
30	6	事前	奥	両眼	上	アウトドア	タイムオーバー	3	フウトドフ				25	5	同時	手前	両眼	下	スタジアム	5	5.53489	3	スタジアム
31	7	事前	奥	左	下	レイアウト	3.95227	5	レイアウト				26	6	事前	奥	両眼	上	イシダタミ	3	タイムオーバー	-3	イシ○○ミ
32	7	事前	奥	左	下	テロリスト	4.35237	5	テロリスト				27	6	事前	奥	両眼	中	オオワライ	5	9.3423	-3	オオワライ
33	7	事前	奥	左	下	スナアラシ	6.86417	5	スナアラシ				28	6	事前	奥	両眼	下	カカリイン	5	4.21898	-3	カカリイン
34	7	事前	奥	左	上	ウロオボエ	1.66369	5	ウロオボエ				29	6	事前	奥	両眼	中	トウガラシ	5	1.44079	-3	トウガラシ
35	7	事前	奥	左	上	リアリズム	1.90749	5	リアリズム				30	6	事前	奥	両眼	上	アウトドア	3	タイムオーバー	-3	フウトドフ
36	8	事前	手前	右	中	クイチガイ	タイムオーバー	3	ナイナガイ				31	7	事前	奥	左	下	レイアウト	5	3.95227	-1	レイアウト
37	8	事前	手前	右	上	コンセプト	5.45521	5	コンセプト				32	7	事前	奥	左	下	テロリスト	5	4.35237	-1	テロリスト
38	8	事前	手前	右	下	パイオニア	タイムオーバー	2	〇○イニア				33	7	事前	奥	左	下	スナアラシ	5	6.86417	-1	スナアラシ
39	8	事前	手前	右	中	リバウンド	3.56644	5	リバウンド				34	7	事前	奥	左	上	ウロオボエ	5	1.66369	-1	ウロオボエ
40	8	事前	手前	右	中	イヤリング	7.09858	4	イカリング				35	7	事前	奥	左	上	リアリズム	5	1.90749	-1	リアリズム
41	9	なし	奥	両眼	下	ノウテンキ	7.79601	5	ノウテンキ				36	8	事前	手前	右	中	クイチガイ	3	タイムオーバー	-1	ナイナガイ
42	9	なし	奥	両眼	上	ワライゴエ	8.30089	5	ワライゴエ				37	8	事前	手前	右	上	コンセプト	5	5.45521	-1	コンセプト
43	9	なし	奥	両眼	中	ヒトトナリ	4.23482	5	ヒトトナリ				38	8	事前	手前	右	下	パイオニア	2	タイムオーバー	-1	〇○イニア
44	9	なし	奥	両眼	中	ムコウギシ	2.23379	5	ムコウギシ				39	8	事前	手前	右	中	リバウンド	5	3.56644	-1	リバウンド
45	9	なし	奥	両眼	上	タマゴヤキ	タイムオーバー	2	ワ○ゴイキ				40	8	事前	手前	右	中	イヤリング	4	7.09858	-1	イカリング
46	10	なし	手前	左	下	マノアタリ	タイムオーバー	0	〇○○○○	やりなおし			41	9	なし	奥	両眼	下	ノウテンキ	5	7.79601	-3	ノウテンキ
47	10	なし	手前	左	上	ヒトチガイ	タイムオーバー	2	ナカタガイ	やりなおし			42	9	なし	奥	両眼	上	ワライゴエ	5	8.30089	-3	ワライゴエ
48	10	なし	手前	左	中	フロアガリ	3.71319	5	フロアガリ	やりなおし			43	9	なし	奥	両眼	中	ヒトトナリ	5	4.23482	-3	ヒトトナリ
49	10	なし	手前	左	中	アカウント	4.10047	4	アカマント	やりなおし			44	9	なし	奥	両眼	中	ムコウギシ	5	2.23379	-3	ムコウギシ
50	10	なし	手前	左	上	オモシロミ	7.83475	5	オモシロミ	やりなおし			45	9	なし	奥	両眼	上	タマゴヤキ	2	タイムオーバー	-3	ワ○ゴイキ
51	11	なし	手前	両眼	中	オワリゴロ	2.88578	5	オワリゴロ				46	10	なし	手前	右	中	オンガエシ	5	3.35768	1	オンガエシ
52	11	なし	手前	両眼	下	ココロマチ	2.00029	3	ココロイキ				47	10	なし	手前	右	上	イキヅカイ	3	6.77938	1	イキチガイ
53	11	なし	手前	両眼	中	ツミカサネ	7.49105	5	ツミカサネ				48	10	なし	手前	右	下	アリノママ	5	タイムオーバー	1	アリノママ
54	11	なし	手前	両眼	下	マチヅクリ	タイムオーバー	1	〇○ジケリ				49	10	なし	手前	右	下	サスペンス	5	9.21408	1	サスペンス
55	11	なし	手前	両眼	下	オモイキリ	2.95835	5	オモイキリ				50	10	なし	手前	右	中	ツカイミチ	4	タイムオーバー	1	ツカイミイ
56	12	事前	手前	両眼	上	ヤリナオシ	3.88494	4	オリナオシ				51	11	なし	手前	両眼	中	オワリゴロ	5	2.88578	1	オワリゴロ
57	12	事前	手前	両眼	中	ランキング	3.84294	5	ランキング				52	11	なし	手前	両眼	下	ココロマチ	3	2.00029	1	ココロイキ
58	12	事前	手前	両眼	下	ノボリオリ	3.74347	5	ノボリオリ				53	11	なし	手前	両眼	中	ツミカサネ	5	7.49105	1	ツミカサネ
59	12	事前	手前	両眼	下	コチラガワ	タイムオーバー	1	コイガワラ				54	11	なし	手前	両眼	下	マチヅクリ	1	タイムオーバー	1	〇○ジケリ
60	12	事前	手前	両眼	下	ネガイゴト	4.30984	5	ネガイゴト				55	11	なし	手前	両眼	下	オモイキリ	5	2.95835	1	オモイキリ
													56	12	事前	手前	両眼	上	ヤリナオシ	4	3.88494	3	オリナオシ
エラーが出たブロック（0:正常 1:エラー）													57	12	事前	手前	両眼	中	ランキング	5	3.84294	3	ランキング
1	2	3	4	5	6	7	8	9	10	11	12		58	12	事前	手前	両眼	下	ノボリオリ	5	3.74347	3	ノボリオリ
0	0	0	0	0	0	0	0	0	1	0	0		59	12	事前	手前	両眼	下	コチラガワ	1	タイムオーバー	3	コイガワラ
文字の奥行評定（0:わからない 3:はっきりと手前 -3:はっきりと奥 10:エラー）													60	12	事前	手前	両眼	下	ネガイゴト	5	4.30984	3	ネガイゴト
1	2	3	4	5	6	7	8	9	10	11	12		61	1	なし	奥	右	下	ウシロダテ	5	9.48085	0	ウシロダテ
-1	-1	-1	-1	3	-3	-1	-1	-3	0	1	3		62	1	なし	奥	右	中	クミガシラ	5	6.98226	0	クミガシラ
													63	1	なし	奥	右	上	クリスマス	5	6.73498	0	クリスマス
													64	1	なし	奥	右	上	カザグルマ	5	5.54439	0	カザグルマ
2セット目													65	1	なし	奥	右	中	シナゾロエ	5	4.54415	0	シナゾロエ
61	1	なし	奥	右	下	ウシロダテ	9.48085	5	ウシロダテ				66	2	事前	奥	両眼	下	ハタジルシ	5	4.31888	-3	ハタジルシ
62	1	なし	奥	右	中	クミガシラ	6.98226	5	クミガシラ				67	2	事前	奥	両眼	下	ヒガシグチ	3	タイムオーバー	-3	ヒガシガワ
63	1	なし	奥	右	上	クリスマス	6.73498	5	クリスマス				68	2	事前	奥	両眼	上	ハナバタケ	2	タイムオーバー	-3	〇○バロケ
64	1	なし	奥	右	上	カザグルマ	5.54439	5	カザグルマ				69	2	事前	奥	両眼	上	ボクシング	2	タイムオーバー	-3	ボケ○ンゲ
65	1	なし	奥	右	中	シナゾロエ	4.54415	5	シナゾロエ				70	2	事前	奥	両眼	中	サバイバル	5	3.95316	-3	サバイバル
66	2	事前	奥	両眼	下	ハタジルシ	4.31888	5	ハタジルシ				71	3	なし	手前	左	上	スタンバイ	5	5.43009	1	スタンバイ
67	2	事前	奥	両眼	下	ヒガシグチ	タイムオーバー	3	ヒガシガワ				72	3	なし	手前	左	上	ウナリゴエ	5	3.3001	1	ウナリゴエ
68	2	事前	奥	両眼	上	ハナバタケ	タイムオーバー	2	〇○バロケ				73	3	なし	手前	左	中	マトハズレ	3	タイムオーバー	1	マトノズム
69	2	事前	奥	両眼	上	ボクシング	タイムオーバー	2	ボケ○ンゲ				74	3	なし	手前	左	中	ミドリイロ	5	4.03566	1	ミドリイロ
70	2	事前	奥	両眼	中	サバイバル	3.95316	5	サバイバル				75	3	なし	手前	左	下	ミセドコロ	5	タイムオーバー	1	ミセドコロ
71	3	なし	手前	左	上	スタンバイ	5.43009	5	スタンバイ				76	4	事前	手前	右	中	ニガワライ	5	4.49883	-2	ニガワライ
72	3	なし	手前	左	上	ウナリゴエ	3.3001	5	ウナリゴエ				77	4	事前	手前	右	中	ヒキコモリ	5	3.34204	-2	ヒキコモリ
73	3	なし	手前	左	中	マトハズレ	タイムオーバー	3	マトノズム				78	4	事前	手前	右	下	オモイヤリ	5	2.85185	-2	オモイヤリ
74	3	なし	手前	左	中	ミドリイロ	4.03566	5	ミドリイロ				79	4	事前	手前	右	上	ブラインド	5	6.12025	-2	ブラインド
75	3	なし	手前	左	下	ミセドコロ	タイムオーバー	5	ミセドコロ				80	4	事前	手前	右	上	アドバイス	5	4.1092	-2	アドバイス
76	4	事前	手前	右	中	ニガワライ	4.49883	5	ニガワライ				81	5	なし	奥	両眼	下	オオミソカ	5	2.82878	-3	オオミソカ
77	4	事前	手前	右	中	ヒキコモリ	3.34204	5	ヒキコモリ				82	5	なし	奥	両眼	下	カルシウム	5	1.48837	-3	カルシウム
78	4	事前	手前	右	下	オモイヤリ	2.85185	5	オモイヤリ				83	5	なし	奥	両眼	上	ミナトマチ	3	タイムオーバー	-3	ミノトマイ
79	4	事前	手前	右	上	ブラインド	6.12025	5	ブラインド				84	5	なし	奥	両眼	上	ミナミグチ	2	タイムオーバー	-3	ミノミケイ
80	4	事前	手前	右	上	アドバイス	4.1092	5	アドバイス				85	5	なし	奥	両眼	上	セントラル	5	2.84353	-3	セントラル
81	5	なし	奥	両眼	下	オオミソカ	2.82878	5	オオミソカ				86	6	同時	奥	両眼	中	ヒダリシタ	3	タイムオーバー	-3	ヒグリミタ
82	5	なし	奥	両眼	下	カルシウム	1.48837	5	カルシウム				87	6	同時	奥	両眼	上	カゼグスリ	5	3.56584	-3	カゼグスリ
83	5	なし	奥	両眼	上	ミナトマチ	タイムオーバー	3	ミノトマイ				88	6	同時	奥	両眼	上	オモイコミ	5	4.10099	-3	オモイコミ
84	5	なし	奥	両眼	上	ミナミグチ	タイムオーバー	2	ミノミケイ				89	6	同時	奥	両眼	上	ツトメサキ	5	タイムオーバー	-3	ツトメサキ
85	5	なし	奥	両眼	上	セントラル	2.84353	5	セントラル				90	6	同時	奥	両眼	下	トオマワシ	5	3.07845	-3	トオマワシ
86	6	同時	奥	両眼	中	ヒダリシタ	タイムオーバー	3	ヒグリミタ				91	7	なし	手前	両眼	中	イレカワリ	5	2.39639	3	イレカワリ
87	6	同時	奥	両眼	上	カゼグスリ	3.56584	5	カゼグスリ				92	7	なし	手前	両眼	下	ハナシアイ	5	7.12496	3	ハナシアイ
88	6	同時	奥	両眼	上	オモイコミ	4.10099	5	オモイコミ				93	7	なし	手前	両眼	中	アイコトバ	5	1.77791	3	アイコトバ
89	6	同時	奥	両眼	上	ツトメサキ	タイムオーバー	5	ツトメサキ				94	7	なし	手前	両眼	下	マチハズレ	2	タイムオーバー	3	マイカスレ
90	6	同時	奥	両眼	下	トオマワシ	3.07845	5	トオマワシ				95	7	なし	手前	両眼	上	サキマワリ	5	1.87819	3	サキマワリ
91	7	なし	手前	両眼	中	イレカワリ	2.39639	5	イレカワリ				96	8	事前	手前	両眼	下	ナマケモノ	5	2.65368	3	ナマケモノ
92	7	なし	手前	両眼	下	ハナシアイ	7.12496	5	ハナシアイ				97	8	事前	手前	両眼	中	オモイツキ	5	1.99857	3	オモイツキ
93	7	なし	手前	両眼	中	アイコトバ	1.77791	5	アイコトバ				98	8	事前	手前	両眼	上	ヒキオトシ	5	4.15344	3	ヒキオトシ
94	7	なし	手前	両眼	下	マチハズレ	タイムオーバー	2	マイカスレ				99	8	事前	手前	両眼	上	セキバライ	5	4.6314	3	セキバライ
95	7	なし	手前	両眼	上	サキマワリ	1.87819	5	サキマワリ				100	8	事前	手前	両眼	下	ペンダント	3	タイムオーバー	3	バングント
96	8	事前	手前	両眼	下	ナマケモノ	2.65368	5	ナマケモノ				101	9	同時	手前	左	中	デキアガリ	5	5.68707	1	デキアガリ
97	8	事前	手前	両眼	中	オモイツキ	1.99857	5	オモイツキ				102	9	同時	手前	左	下	タチアガリ	3	タイムオーバー	1	ワイアガリ
98	8	事前	手前	両眼	上	ヒキオトシ	4.15344	5	ヒキオトシ				103	9	同時	手前	左	中	モノグルイ	5	タイムオーバー	1	モノグルイ
99	8	事前	手前	両眼	上	セキバライ	4.6314	5	セキバライ				104	9	同時	手前	左	下	ウラオモテ	5	7.09071	1	ウラオモテ
100	8	事前	手前	両眼	下	ペンダント	タイムオーバー	3	バングント				105	9	同時	手前	左	中	クビカザリ	5	5.64608	1	クビカザリ
101	9	同時	手前	左	中	デキアガリ	5.68707	5	デキアガリ				106	10	同時	手前	両眼	中	ストライプ	5	7.69749	3	ストライプ
102	9	同時	手前	左	下	タチアガリ	タイムオーバー	3	ワイアガリ				107	10	同時	手前	両眼	下	トナリマチ	3	タイムオーバー	3	トノリマリ
103	9	同時	手前	左	中	モノグルイ	タイムオーバー	5	モノグルイ				108	10	同時	手前	両眼	下	モノヅクリ	5	4.813	3	モノヅクリ
104	9	同時	手前	左	下	ウラオモテ	7.09071	5	ウラオモテ				109	10	同時	手前	両眼	中	カエリミチ	5	4.34635	3	カエリミチ
105	9	同時	手前	左	中	クビカザリ	5.64608	5	クビカザリ				110	10	同時	手前	両眼	中	ユデタマゴ	3	タイムオーバー	3	ユマワマゴ
106	10	同時	手前	両眼	中	ストライプ	7.69749	5	ストライプ				111	11	同時	奥	右	中	ヒダリキキ	5	6.36263	1	ヒダリキキ
107	10	同時	手前	両眼	下	トナリマチ	タイムオーバー	3	トノリマリ				112	11	同時	奥	右	中	ピアニスト	5	6.92272	1	ピアニスト
108	10	同時	手前	両眼	下	モノヅクリ	4.813	5	モノヅクリ				113	11	同時	奥	右	下	マクラモト	5	タイムオーバー	1	マクラモト
109	10	同時	手前	両眼	中	カエリミチ	4.34635	5	カエリミチ				114	11	同時	奥	右	上	ウエスタン	4	タイムオーバー	1	ウエスワン
110	10	同時	手前	両眼	中	ユデタマゴ	タイムオーバー	3	ユマワマゴ				115	11	同時	奥	右	上	アタマキン	3	タイムオーバー	1	アクキキン
111	11	同時	奥	右	中	ヒダリキキ	6.36263	5	ヒダリキキ				116	12	事前	奥	左	中	カミガカリ	5	2.68629	-2	カミガカリ
112	11	同時	奥	右	中	ピアニスト	6.92272	5	ピアニスト				117	12	事前	奥	左	上	フユヤスミ	4	タイムオーバー	-2	フユトスミ
113	11	同時	奥	右	下	マクラモト	タイムオーバー	5	マクラモト				118	12	事前	奥	左	下	ヒダリハシ	4	タイムオーバー	-2	ヒダリノミ
114	11	同時	奥	右	上	ウエスタン	タイムオーバー	4	ウエスワン				119	12	事前	奥	左	下	バイオリン	5	2.98629	-2	バイオリン
115	11	同時	奥	右	上	アタマキン	タイムオーバー	3	アクキキン				120	12	事前	奥	左	下	ナライゴト	5	2.94352	-2	ナライゴト
116	12	事前	奥	左	中	カミガカリ	2.68629	5	カミガカリ				121	1	なし	手前	右	上	ツキアタリ	3	タイムオーバー	-3	シキアワリ
117	12	事前	奥	左	上	フユヤスミ	タイムオーバー	4	フユトスミ				122	1	なし	手前	右	上	カゼトオシ	4	タイムオーバー	-3	カゼトオン
118	12	事前	奥	左	下	ヒダリハシ	タイムオーバー	4	ヒダリノミ				123	1	なし	手前	右	上	ヒダリカタ	4	5.44624	-3	ヒグリカタ
119	12	事前	奥	左	下	バイオリン	2.98629	5	バイオリン				124	1	なし	手前	右	上	イソウロウ	5	5.32404	-3	イソウロウ
120	12	事前	奥	左	下	ナライゴト	2.94352	5	ナライゴト				125	1	なし	手前	右	上	クミアワセ	5	4.14464	-3	クミアワセ
													126	2	同時	手前	左	上	オトシアナ	5	6.59688	-3	オトシアナ
エラーが出たブロック（0:正常 1:エラー）													127	2	同時	手前	左	中	ノボリザカ	5	6.39156	-3	ノボリザカ
1	2	3	4	5	6	7	8	9	10	11	12		128	2	同時	手前	左	中	ステロイド	5	7.14639	-3	ステロイド
0	0	0	0	0	0	0	0	0	0	0	0		129	2	同時	手前	左	中	ヒガシガワ	5	4.0577	-3	ヒガシガワ
文字の奥行評定（0:わからない 3:はっきりと手前 -3:はっきりと奥 10:エラー）													130	2	同時	手前	左	上	ステンレス	5	4.83473	-3	ステンレス
1	2	3	4	5	6	7	8	9	10	11	12		131	3	同時	奥	右	中	カンチガイ	5	5.21766	3	カンチガイ
0	-3	1	-2	-3	-3	3	3	1	3	1	-2		132	3	同時	奥	右	中	リクエスト	5	4.42321	3	リクエスト
													133	3	同時	奥	右	中	ツヅケザマ	1	タイムオーバー	3	シジケアガ
													134	3	同時	奥	右	上	マエバライ	2	タイムオーバー	3	マエイドイ
参加者名：	2021年01月14日 14時01分												135	3	同時	奥	右	上	サキオクリ	3	タイムオーバー	3	サケオケリ
参加者名：	2021年01月14日 14時01分												136	4	なし	奥	両眼	下	オムライス	5	3.79609	3	オムライス
													137	4	なし	奥	両眼	上	ミズアライ	4	7.15559	3	ミスアライ
													138	4	なし	奥	両眼	上	サトガエリ	4	3.15453	3	アトガエリ
3セット目													139	4	なし	奥	両眼	上	オオアタリ	5	6.94465	3	オオアタリ
試行	ブロック	触覚定時時間	文字が手前か奥か	両眼か単眼（左右）か	文字位置（上中下）	表示された文字	文字を理解した時間（秒）	一致文字数	回答				140	4	なし	奥	両眼	上	モノオモイ	5	2.04435	3	モノオモイ
121	1	なし	手前	右	上	ツキアタリ	タイムオーバー	3	シキアワリ				141	5	事前	手前	左	上	ミズタマリ	4	タイムオーバー	-1	ミズタアリ
122	1	なし	手前	右	上	カゼトオシ	タイムオーバー	4	カゼトオン				142	5	事前	手前	左	下	サイエンス	5	1.36512	-1	サイエンス
123	1	なし	手前	右	上	ヒダリカタ	5.44624	4	ヒグリカタ				143	5	事前	手前	左	上	カタツムリ	5	1.765	-1	カタツムリ
124	1	なし	手前	右	上	イソウロウ	5.32404	5	イソウロウ				144	5	事前	手前	左	中	ヒトリゴト	5	4.99862	-1	ヒトリゴト
125	1	なし	手前	右	上	クミアワセ	4.14464	5	クミアワセ				145	5	事前	手前	左	上	カメラマン	4	タイムオーバー	-1	カメラアン
126	2	同時	手前	左	上	オトシアナ	6.59688	5	オトシアナ				146	6	なし	手前	両眼	中	タチバナシ	3	タイムオーバー	1	タイバナン
127	2	同時	手前	左	中	ノボリザカ	6.39156	5	ノボリザカ				147	6	なし	手前	両眼	下	チルドレン	5	3.64465	1	チルドレン
128	2	同時	手前	左	中	ステロイド	7.14639	5	ステロイド				148	6	なし	手前	両眼	中	コガネイロ	5	4.6566	1	コガネイロ
129	2	同時	手前	左	中	ヒガシガワ	4.0577	5	ヒガシガワ				149	6	なし	手前	両眼	中	ムカイガワ	5	1.62392	1	ムカイガワ
130	2	同時	手前	左	上	ステンレス	4.83473	5	ステンレス				150	6	なし	手前	両眼	上	カワリモノ	5	3.08965	1	カワリモノ
131	3	同時	奥	右	中	カンチガイ	5.21766	5	カンチガイ				151	7	同時	手前	両眼	上	マエカガミ	5	4.45209	-2	マエカガミ
132	3	同時	奥	右	中	リクエスト	4.42321	5	リクエスト				152	7	同時	手前	両眼	上	トドコオリ	5	5.93411	-2	トドコオリ
133	3	同時	奥	右	中	ツヅケザマ	タイムオーバー	1	シジケアガ				153	7	同時	手前	両眼	中	カザリツケ	5	4.04638	-2	カザリツケ
134	3	同時	奥	右	上	マエバライ	タイムオーバー	2	マエイドイ				154	7	同時	手前	両眼	中	モチハコビ	5	6.68985	-2	モチハコビ
135	3	同時	奥	右	上	サキオクリ	タイムオーバー	3	サケオケリ				155	7	同時	手前	両眼	下	パラダイス	5	4.19186	-2	パラダイス
136	4	なし	奥	両眼	下	オムライス	3.79609	5	オムライス				156	8	事前	奥	右	中	イイマワシ	5	4.20836	1	イイマワシ
137	4	なし	奥	両眼	上	ミズアライ	7.15559	4	ミスアライ				157	8	事前	奥	右	中	エトセトラ	5	3.91933	1	エトセトラ
138	4	なし	奥	両眼	上	サトガエリ	3.15453	4	アトガエリ				158	8	事前	奥	右	中	コノアイダ	5	3.05195	1	コノアイダ
139	4	なし	奥	両眼	上	オオアタリ	6.94465	5	オオアタリ				159	8	事前	奥	右	中	ケンザカイ	5	2.31849	1	ケンザカイ
140	4	なし	奥	両眼	上	モノオモイ	2.04435	5	モノオモイ				160	8	事前	奥	右	中	イナカモノ	5	2.82067	1	イナカモノ
141	5	事前	手前	左	上	ミズタマリ	タイムオーバー	4	ミズタアリ				161	9	同時	奥	両眼	上	オチコボレ	5	2.78466	3	オチコボレ
142	5	事前	手前	左	下	サイエンス	1.36512	5	サイエンス				162	9	同時	奥	両眼	上	フライパン	5	3.11993	3	フライパン
143	5	事前	手前	左	上	カタツムリ	1.765	5	カタツムリ				163	9	同時	奥	両眼	下	ウラガエシ	5	3.27724	3	ウラガエシ
144	5	事前	手前	左	中	ヒトリゴト	4.99862	5	ヒトリゴト				164	9	同時	奥	両眼	下	ミズビタシ	3	タイムオーバー	3	ミスビタン
145	5	事前	手前	左	上	カメラマン	タイムオーバー	4	カメラアン				165	9	同時	奥	両眼	上	ココロガケ	5	2.7555	3	ココロガケ
146	6	なし	手前	両眼	中	タチバナシ	タイムオーバー	3	タイバナン				166	10	なし	奥	左	中	メカニズム	5	3.11794	-2	メカニズム
147	6	なし	手前	両眼	下	チルドレン	3.64465	5	チルドレン				167	10	なし	奥	左	中	モウシワケ	5	3.17743	-2	モウシワケ
148	6	なし	手前	両眼	中	コガネイロ	4.6566	5	コガネイロ				168	10	なし	奥	左	上	ウラドオリ	5	2.51029	-2	ウラドオリ
149	6	なし	手前	両眼	中	ムカイガワ	1.62392	5	ムカイガワ				169	10	なし	奥	左	中	ミエカクレ	5	6.04598	-2	ミエカクレ
150	6	なし	手前	両眼	上	カワリモノ	3.08965	5	カワリモノ				170	10	なし	奥	左	中	オオオトコ	5	2.53353	-2	オオオトコ
151	7	同時	手前	両眼	上	マエカガミ	4.45209	5	マエカガミ				171	11	事前	奥	両眼	下	クリスタル	5	3.46373	-2	クリスタル
152	7	同時	手前	両眼	上	トドコオリ	5.93411	5	トドコオリ				172	11	事前	奥	両眼	中	アリキタリ	5	5.54188	-2	アリキタリ
153	7	同時	手前	両眼	中	カザリツケ	4.04638	5	カザリツケ				173	11	事前	奥	両眼	中	オオイソギ	5	2.75209	-2	オオイソギ
154	7	同時	手前	両眼	中	モチハコビ	6.68985	5	モチハコビ				174	11	事前	奥	両眼	上	フタリグミ	2	タイムオーバー	-2	ワタリビト
155	7	同時	手前	両眼	下	パラダイス	4.19186	5	パラダイス				175	11	事前	奥	両眼	下	モノガタリ	5	3.18512	-2	モノガタリ
156	8	事前	奥	右	中	イイマワシ	4.20836	5	イイマワシ				176	12	事前	手前	両眼	上	インパクト	5	4.45329	-3	インパクト
157	8	事前	奥	右	中	エトセトラ	3.91933	5	エトセトラ				177	12	事前	手前	両眼	上	ヒトヤスミ	5	2.40969	-3	ヒトヤスミ
158	8	事前	奥	右	中	コノアイダ	3.05195	5	コノアイダ				178	12	事前	手前	両眼	下	メシツカイ	5	3.65366	-3	メシツカイ
159	8	事前	奥	右	中	ケンザカイ	2.31849	5	ケンザカイ				179	12	事前	手前	両眼	中	ココロナシ	5	2.97574	-3	ココロナシ
160	8	事前	奥	右	中	イナカモノ	2.82067	5	イナカモノ				180	12	事前	手前	両眼	中	ツキアカリ	5	3.02037	-3	ツキアカリ
161	9	同時	奥	両眼	上	オチコボレ	2.78466	5	オチコボレ				181	1	事前	奥	両眼	上	トリシラベ	3	タイムオーバー	-3	トリアラド
162	9	同時	奥	両眼	上	フライパン	3.11993	5	フライパン				182	1	事前	奥	両眼	中	ヒダリウエ	5	5.39728	-3	ヒダリウエ
163	9	同時	奥	両眼	下	ウラガエシ	3.27724	5	ウラガエシ				183	1	事前	奥	両眼	下	ルネサンス	5	1.39811	-3	ルネサンス
164	9	同時	奥	両眼	下	ミズビタシ	タイムオーバー	3	ミスビタン				184	1	事前	奥	両眼	中	カミオムツ	5	2.37471	-3	カミオムツ
165	9	同時	奥	両眼	上	ココロガケ	2.7555	5	ココロガケ				185	1	事前	奥	両眼	上	カツオブシ	5	2.43086	-3	カツオブシ
166	10	なし	奥	左	中	メカニズム	3.11794	5	メカニズム				186	2	なし	奥	両眼	上	サシツカエ	5	6.67444	-3	サシツカエ
167	10	なし	奥	左	中	モウシワケ	3.17743	5	モウシワケ				187	2	なし	奥	両眼	下	ナトリウム	5	2.54367	-3	ナトリウム
168	10	なし	奥	左	上	ウラドオリ	2.51029	5	ウラドオリ				188	2	なし	奥	両眼	下	カカリカン	5	タイムオーバー	-3	カカリカン
169	10	なし	奥	左	中	ミエカクレ	6.04598	5	ミエカクレ				189	2	なし	奥	両眼	上	デイリグチ	2	タイムオーバー	-3	ダイリエイ
170	10	なし	奥	左	中	オオオトコ	2.53353	5	オオオトコ				190	2	なし	奥	両眼	下	クスリユビ	5	3.81091	-3	クスリユビ
171	11	事前	奥	両眼	下	クリスタル	3.46373	5	クリスタル				191	3	なし	手前	両眼	下	ムコウガワ	5	3.29655	3	ムコウガワ
172	11	事前	奥	両眼	中	アリキタリ	5.54188	5	アリキタリ				192	3	なし	手前	両眼	下	ヒトムカシ	5	2.86719	3	ヒトムカシ
173	11	事前	奥	両眼	中	オオイソギ	2.75209	5	オオイソギ				193	3	なし	手前	両眼	中	ツカイワケ	5	4.57941	3	ツカイワケ
174	11	事前	奥	両眼	上	フタリグミ	タイムオーバー	2	ワタリビト				194	3	なし	手前	両眼	中	オボエガキ	5	3.20579	3	オボエガキ
175	11	事前	奥	両眼	下	モノガタリ	3.18512	5	モノガタリ				195	3	なし	手前	両眼	下	タダシガキ	5	3.78144	3	タダシガキ
176	12	事前	手前	両眼	上	インパクト	4.45329	5	インパクト				196	4	事前	手前	両眼	上	サングラス	5	3.39757	3	サングラス
177	12	事前	手前	両眼	上	ヒトヤスミ	2.40969	5	ヒトヤスミ				197	4	事前	手前	両眼	下	モトドオリ	5	2.47598	3	モトドオリ
178	12	事前	手前	両眼	下	メシツカイ	3.65366	5	メシツカイ				198	4	事前	手前	両眼	中	ツカイステ	5	3.48726	3	ツカイステ
179	12	事前	手前	両眼	中	ココロナシ	2.97574	5	ココロナシ				199	4	事前	手前	両眼	上	エメラルド	5	1.79791	3	エメラルド
180	12	事前	手前	両眼	中	ツキアカリ	3.02037	5	ツキアカリ				200	4	事前	手前	両眼	下	オオドオリ	5	1.57657	3	オオドオリ
													201	5	事前	手前	右	中	イシヅクリ	2	タイムオーバー	-1	インジケリ
エラーが出たブロック（0:正常 1:エラー）													202	5	事前	手前	右	下	コンタクト	5	6.97695	-1	コンタクト
1	2	3	4	5	6	7	8	9	10	11	12		203	5	事前	手前	右	中	エレメント	5	3.48705	-1	エレメント
0	0	0	0	0	0	0	0	0	0	0	0		204	5	事前	手前	右	上	レスポンス	5	1.61002	-1	レスポンス
文字の奥行評定（0:わからない 3:はっきりと手前 -3:はっきりと奥 10:エラー）													205	5	事前	手前	右	下	モノゴコロ	5	1.92112	-1	モノゴコロ
1	2	3	4	5	6	7	8	9	10	11	12		206	6	なし	手前	左	上	ホトトギス	5	3.39682	1	ホトトギス
-1	-2	-1	-3	1	3	3	-1	-3	-2	-3	3		207	6	なし	手前	左	下	ヨツンバイ	5	8.82209	1	ヨツンバイ
													208	6	なし	手前	左	下	カミガクシ	3	タイムオーバー	1	カミガカリ
													209	6	なし	手前	左	下	イキドオリ	5	2.38006	1	イキドオリ
4セット目													210	6	なし	手前	左	下	ムダヅカイ	5	2.17824	1	ムダヅカイ
181	1	事前	奥	両眼	上	トリシラベ	タイムオーバー	3	トリアラド				211	7	事前	奥	右	中	スイミング	5	3.11979	-2	スイミング
182	1	事前	奥	両眼	中	ヒダリウエ	5.39728	5	ヒダリウエ				212	7	事前	奥	右	下	ノリゴコチ	4	タイムオーバー	-2	ノリゴコイ
183	1	事前	奥	両眼	下	ルネサンス	1.39811	5	ルネサンス				213	7	事前	奥	右	中	エンジニア	5	4.36379	-2	エンジニア
184	1	事前	奥	両眼	中	カミオムツ	2.37471	5	カミオムツ				214	7	事前	奥	右	中	ランドセル	5	1.45141	-2	ランドセル
185	1	事前	奥	両眼	上	カツオブシ	2.43086	5	カツオブシ				215	7	事前	奥	右	下	ランニング	5	1.7851	-2	ランニング
186	2	なし	奥	両眼	上	サシツカエ	6.67444	5	サシツカエ				216	8	同時	手前	左	下	カオカタチ	4	タイムオーバー	1	カオカタイ
187	2	なし	奥	両眼	下	ナトリウム	2.54367	5	ナトリウム				217	8	同時	手前	左	中	アイランド	5	3.76743	1	アイランド
188	2	なし	奥	両眼	下	カカリカン	タイムオーバー	5	カカリカン				218	8	同時	手前	左	上	オトコマエ	5	4.80195	1	オトコマエ
189	2	なし	奥	両眼	上	デイリグチ	タイムオーバー	2	ダイリエイ				219	8	同時	手前	左	下	アトマワシ	5	7.76786	1	アトマワシ
190	2	なし	奥	両眼	下	クスリユビ	3.81091	5	クスリユビ				220	8	同時	手前	左	中	クチアタリ	5	5.53564	1	クチアタリ
191	3	なし	手前	両眼	下	ムコウガワ	3.29655	5	ムコウガワ				221	9	同時	手前	両眼	下	スクリプト	5	7.052	3	スクリプト
192	3	なし	手前	両眼	下	ヒトムカシ	2.86719	5	ヒトムカシ				222	9	同時	手前	両眼	下	モウシイレ	5	6.48946	3	モウシイレ
193	3	なし	手前	両眼	中	ツカイワケ	4.57941	5	ツカイワケ				223	9	同時	手前	両眼	上	イノチガケ	5	5.16829	3	イノチガケ
194	3	なし	手前	両眼	中	オボエガキ	3.20579	5	オボエガキ				224	9	同時	手前	両眼	下	カカリツケ	5	2.9437	3	カカリツケ
195	3	なし	手前	両眼	下	タダシガキ	3.78144	5	タダシガキ				225	9	同時	手前	両眼	上	ウメキゴエ	5	2.5235	3	ウメキゴエ
196	4	事前	手前	両眼	上	サングラス	3.39757	5	サングラス				226	10	なし	奥	右	中	オリカエシ	5	2.31727	-2	オリカエシ
197	4	事前	手前	両眼	下	モトドオリ	2.47598	5	モトドオリ				227	10	なし	奥	右	下	カブトムシ	5	1.62219	-2	カブトムシ
198	4	事前	手前	両眼	中	ツカイステ	3.48726	5	ツカイステ				228	10	なし	奥	右	下	イキノコリ	5	4.6983	-2	イキノコリ
199	4	事前	手前	両眼	上	エメラルド	1.79791	5	エメラルド				229	10	なし	奥	右	下	クリカエシ	5	2.49834	-2	クリカエシ
200	4	事前	手前	両眼	下	オオドオリ	1.57657	5	オオドオリ				230	10	なし	奥	右	上	ホメコトバ	5	2.40962	-2	ホメコトバ
201	5	事前	手前	右	中	イシヅクリ	タイムオーバー	2	インジケリ				231	11	同時	奥	左	下	ヒトマトメ	5	4.55196	-2	ヒトマトメ
202	5	事前	手前	右	下	コンタクト	6.97695	5	コンタクト				232	11	同時	奥	左	下	ミヤゲモノ	5	6.43286	-2	ミヤゲモノ
203	5	事前	手前	右	中	エレメント	3.48705	5	エレメント				233	11	同時	奥	左	下	イキドマリ	5	5.47886	-2	イキドマリ
204	5	事前	手前	右	上	レスポンス	1.61002	5	レスポンス				234	11	同時	奥	左	中	サカナツリ	5	3.77758	-2	サカナツリ
205	5	事前	手前	右	下	モノゴコロ	1.92112	5	モノゴコロ				235	11	同時	奥	左	上	アバラボネ	5	7.8786	-2	アバラボネ
206	6	なし	手前	左	上	ホトトギス	3.39682	5	ホトトギス				236	12	同時	奥	両眼	中	トリカエシ	5	3.55169	-3	トリカエシ
207	6	なし	手前	左	下	ヨツンバイ	8.82209	5	ヨツンバイ				237	12	同時	奥	両眼	上	ヒトリジメ	3	タイムオーバー	-3	ヒトリゴト
208	6	なし	手前	左	下	カミガクシ	タイムオーバー	3	カミガカリ				238	12	同時	奥	両眼	下	イイツタエ	5	5.93373	-3	イイツタエ
209	6	なし	手前	左	下	イキドオリ	2.38006	5	イキドオリ				239	12	同時	奥	両眼	下	アマクダリ	5	4.88792	-3	アマクダリ
210	6	なし	手前	左	下	ムダヅカイ	2.17824	5	ムダヅカイ				240	12	同時	奥	両眼	下	サキノバシ	5	5.73238	-3	サキノバシ
211	7	事前	奥	右	中	スイミング	3.11979	5	スイミング
212	7	事前	奥	右	下	ノリゴコチ	タイムオーバー	4	ノリゴコイ
213	7	事前	奥	右	中	エンジニア	4.36379	5	エンジニア
214	7	事前	奥	右	中	ランドセル	1.45141	5	ランドセル
215	7	事前	奥	右	下	ランニング	1.7851	5	ランニング
216	8	同時	手前	左	下	カオカタチ	タイムオーバー	4	カオカタイ
217	8	同時	手前	左	中	アイランド	3.76743	5	アイランド
218	8	同時	手前	左	上	オトコマエ	4.80195	5	オトコマエ
219	8	同時	手前	左	下	アトマワシ	7.76786	5	アトマワシ
220	8	同時	手前	左	中	クチアタリ	5.53564	5	クチアタリ
221	9	同時	手前	両眼	下	スクリプト	7.052	5	スクリプト
222	9	同時	手前	両眼	下	モウシイレ	6.48946	5	モウシイレ
223	9	同時	手前	両眼	上	イノチガケ	5.16829	5	イノチガケ
224	9	同時	手前	両眼	下	カカリツケ	2.9437	5	カカリツケ
225	9	同時	手前	両眼	上	ウメキゴエ	2.5235	5	ウメキゴエ
226	10	なし	奥	右	中	オリカエシ	2.31727	5	オリカエシ
227	10	なし	奥	右	下	カブトムシ	1.62219	5	カブトムシ
228	10	なし	奥	右	下	イキノコリ	4.6983	5	イキノコリ
229	10	なし	奥	右	下	クリカエシ	2.49834	5	クリカエシ
230	10	なし	奥	右	上	ホメコトバ	2.40962	5	ホメコトバ
231	11	同時	奥	左	下	ヒトマトメ	4.55196	5	ヒトマトメ
232	11	同時	奥	左	下	ミヤゲモノ	6.43286	5	ミヤゲモノ
233	11	同時	奥	左	下	イキドマリ	5.47886	5	イキドマリ
234	11	同時	奥	左	中	サカナツリ	3.77758	5	サカナツリ
235	11	同時	奥	左	上	アバラボネ	7.8786	5	アバラボネ
236	12	同時	奥	両眼	中	トリカエシ	3.55169	5	トリカエシ
237	12	同時	奥	両眼	上	ヒトリジメ	タイムオーバー	3	ヒトリゴト
238	12	同時	奥	両眼	下	イイツタエ	5.93373	5	イイツタエ
239	12	同時	奥	両眼	下	アマクダリ	4.88792	5	アマクダリ
240	12	同時	奥	両眼	下	サキノバシ	5.73238	5	サキノバシ
エラーが出たブロック（0:正常 1:エラー）
1	2	3	4	5	6	7	8	9	10	11	12
0	0	0	0	0	0	0	0	0	0	0	0
文字の奥行評定（0:わからない 3:はっきりと手前 -3:はっきりと奥 10:エラー）
1	2	3	4	5	6	7	8	9	10	11	12
-3	-3	3	3	-1	1	-2	1	3	-2	-2	-3
やりなおし↓↓
ReTry
参加者名：	2021年01月11日 15時49分
参加者名：	2021年01月11日 15時49分
1セット目のやりなおし
試行	ブロック	触覚定時時間	文字が手前か奥か	両眼か単眼（左右）か	文字位置（上中下）	表示された文字	文字を理解した時間（秒）	一致文字数	回答
1	1	なし	手前	右	中	オンガエシ	3.35768	5	オンガエシ
2	1	なし	手前	右	上	イキヅカイ	6.77938	3	イキチガイ
3	1	なし	手前	右	下	アリノママ	タイムオーバー	5	アリノママ
4	1	なし	手前	右	下	サスペンス	9.21408	5	サスペンス
5	1	なし	手前	右	中	ツカイミチ	タイムオーバー	4	ツカイミイ
エラーが出たブロック（0:正常 1:エラー）
1	2	3	4	5	6	7	8	9	10	11	12
0	0	0	0	0	0	0	0	0	0	0	0
文字の奥行評定（0:わからない 3:はっきりと手前 -3:はっきりと奥 10:エラー）
1	2	3	4	5	6	7	8	9	10	11	12
1	0	0	0	0	0	0	0	0	0	0	0

## Sheet: p02
A					参加者コメント：同時触覚時、触ることに脳のリソースがさかれて文字の理解に時間がかかった。
	2020年12月21日 14時14分
	2020年12月21日 14時14分
0
1セット目
試行	ブロック	触覚定時時間	文字が手前か奥か	両眼か単眼（左右）か	文字位置（上中下）	表示された文字	文字を理解した時間（秒）	一致文字数	回答
1	1	事前	奥	右	中	イソウロウ	6.89912	5	イソウロウ
2	1	事前	奥	右	上	アバラボネ	タイムオーバー	2	ア○○ボホ
3	1	事前	奥	右	下	トリシラベ	タイムオーバー	3	トリ〇ラ〇
4	1	事前	奥	右	上	エトセトラ	5.69723	5	エトセトラ
5	1	事前	奥	右	上	ステロイド	タイムオーバー	2	スラロ○○				試行	ブロック	触覚定時時間	文字が手前か奥か	両眼か単眼（左右）か	文字位置（上中下）	表示された文字	一致文字数	文字を理解した時間（秒）	知覚された奥行き	回答
6	2	事前	奥	両眼	上	サキオクリ	7.96287	5	サキオクリ				1	1	事前	奥	右	中	イソウロウ	5	6.89912	2	イソウロウ
7	2	事前	奥	両眼	上	クミアワセ	8.40883	5	クミアワセ				2	1	事前	奥	右	上	アバラボネ	2	タイムオーバー	2	ア○○ボホ
8	2	事前	奥	両眼	下	ヒトリジメ	タイムオーバー	3	ヒトリ○○				3	1	事前	奥	右	下	トリシラベ	3	タイムオーバー	2	トリ〇ラ〇
9	2	事前	奥	両眼	上	オリカエシ	2.46419	5	オリカエシ				4	1	事前	奥	右	上	エトセトラ	5	5.69723	2	エトセトラ
10	2	事前	奥	両眼	下	インパクト	5.44139	5	インパクト				5	1	事前	奥	右	上	ステロイド	2	タイムオーバー	2	スラロ○○
11	3	同時	手前	左	上	ウラガエシ	タイムオーバー	5	ウラガエシ				6	2	事前	奥	両眼	上	サキオクリ	5	7.96287	-3	サキオクリ
12	3	同時	手前	左	上	ヒトムカシ	タイムオーバー	5	ヒトムカシ				7	2	事前	奥	両眼	上	クミアワセ	5	8.40883	-3	クミアワセ
13	3	同時	手前	左	上	ヒトヤスミ	タイムオーバー	4	ヒトトスミ				8	2	事前	奥	両眼	下	ヒトリジメ	3	タイムオーバー	-3	ヒトリ○○
14	3	同時	手前	左	下	モノオモイ	タイムオーバー	5	モノオモイ				9	2	事前	奥	両眼	上	オリカエシ	5	2.46419	-3	オリカエシ
15	3	同時	手前	左	上	ツキアタリ	6.07929	5	ツキアタリ				10	2	事前	奥	両眼	下	インパクト	5	5.44139	-3	インパクト
16	4	事前	手前	両眼	下	オオオトコ	2.87539	5	オオオトコ				11	3	同時	手前	左	上	ウラガエシ	5	タイムオーバー	2	ウラガエシ
17	4	事前	手前	両眼	中	アイランド	2.39816	5	アイランド				12	3	同時	手前	左	上	ヒトムカシ	5	タイムオーバー	2	ヒトムカシ
18	4	事前	手前	両眼	上	カゼトオシ	3.80906	5	カゼトオシ				13	3	同時	手前	左	上	ヒトヤスミ	4	タイムオーバー	2	ヒトトスミ
19	4	事前	手前	両眼	中	ツヅケザマ	4.04265	5	ツヅケザマ				14	3	同時	手前	左	下	モノオモイ	5	タイムオーバー	2	モノオモイ
20	4	事前	手前	両眼	上	モノゴコロ	タイムオーバー	5	モノゴコロ				15	3	同時	手前	左	上	ツキアタリ	5	6.07929	2	ツキアタリ
21	5	同時	手前	両眼	中	イキドオリ	5.70881	5	イキドオリ				16	4	事前	手前	両眼	下	オオオトコ	5	2.87539	3	オオオトコ
22	5	同時	手前	両眼	下	ウメキゴエ	4.33425	5	ウメキゴエ				17	4	事前	手前	両眼	中	アイランド	5	2.39816	3	アイランド
23	5	同時	手前	両眼	下	ヒダリウエ	タイムオーバー	4	ヒグリウエ				18	4	事前	手前	両眼	上	カゼトオシ	5	3.80906	3	カゼトオシ
24	5	同時	手前	両眼	下	イキドマリ	3.35669	5	イキドマリ				19	4	事前	手前	両眼	中	ツヅケザマ	5	4.04265	3	ツヅケザマ
25	5	同時	手前	両眼	下	オオアタリ	2.74566	5	オオアタリ				20	4	事前	手前	両眼	上	モノゴコロ	5	タイムオーバー	3	モノゴコロ
26	6	なし	奥	右	上	サカナツリ	タイムオーバー	3	サカノソリ				21	5	同時	手前	両眼	中	イキドオリ	5	5.70881	3	イキドオリ
27	6	なし	奥	右	上	ケンザカイ	5.41263	5	ケンザカイ				22	5	同時	手前	両眼	下	ウメキゴエ	5	4.33425	3	ウメキゴエ
28	6	なし	奥	右	中	オムライス	2.63247	5	オムライス				23	5	同時	手前	両眼	下	ヒダリウエ	4	タイムオーバー	3	ヒグリウエ
29	6	なし	奥	右	下	ウラドオリ	5.25395	5	ウラドオリ				24	5	同時	手前	両眼	下	イキドマリ	5	3.35669	3	イキドマリ
30	6	なし	奥	右	上	デイリグチ	タイムオーバー	1	〇イ○○○				25	5	同時	手前	両眼	下	オオアタリ	5	2.74566	3	オオアタリ
31	7	なし	手前	両眼	下	メシツカイ	タイムオーバー	5	メシツカイ				26	6	なし	奥	右	上	サカナツリ	3	タイムオーバー	1	サカノソリ
32	7	なし	手前	両眼	下	ランドセル	1.57914	5	ランドセル				27	6	なし	奥	右	上	ケンザカイ	5	5.41263	1	ケンザカイ
33	7	なし	手前	両眼	中	モノガタリ	7.1598	4	モノガワリ				28	6	なし	奥	右	中	オムライス	5	2.63247	1	オムライス
34	7	なし	手前	両眼	上	オオイソギ	3.42448	5	オオイソギ				29	6	なし	奥	右	下	ウラドオリ	5	5.25395	1	ウラドオリ
35	7	なし	手前	両眼	中	フタリグミ	タイムオーバー	3	ワタリ〇ミ				30	6	なし	奥	右	上	デイリグチ	1	タイムオーバー	1	〇イ○○○
36	8	なし	手前	左	中	サングラス	6.17488	5	サングラス				31	7	なし	手前	両眼	下	メシツカイ	5	タイムオーバー	3	メシツカイ
37	8	なし	手前	左	上	サトガエリ	3.50236	5	サトガエリ				32	7	なし	手前	両眼	下	ランドセル	5	1.57914	3	ランドセル
38	8	なし	手前	左	上	オトコマエ	2.51458	5	オトコマエ				33	7	なし	手前	両眼	中	モノガタリ	4	7.1598	3	モノガワリ
39	8	なし	手前	左	下	カミオムツ	2.61249	5	カミオムツ				34	7	なし	手前	両眼	上	オオイソギ	5	3.42448	3	オオイソギ
40	8	なし	手前	左	中	イノチガケ	タイムオーバー	2	〇〇〇ガケ				35	7	なし	手前	両眼	中	フタリグミ	3	タイムオーバー	3	ワタリ〇ミ
41	9	同時	奥	両眼	中	ステンレス	3.33996	5	ステンレス				36	8	なし	手前	左	中	サングラス	5	6.17488	1	サングラス
42	9	同時	奥	両眼	上	ココロガケ	3.40858	5	ココロガケ				37	8	なし	手前	左	上	サトガエリ	5	3.50236	1	サトガエリ
43	9	同時	奥	両眼	中	カザリツケ	2.31107	5	カザリツケ				38	8	なし	手前	左	上	オトコマエ	5	2.51458	1	オトコマエ
44	9	同時	奥	両眼	上	ムカイガワ	2.77782	5	ムカイガワ				39	8	なし	手前	左	下	カミオムツ	5	2.61249	1	カミオムツ
45	9	同時	奥	両眼	中	カブトムシ	タイムオーバー	2	カ〇ト○○				40	8	なし	手前	左	中	イノチガケ	2	タイムオーバー	1	〇〇〇ガケ
46	10	同時	奥	右	上	ヒダリカタ	タイムオーバー	4	ヒダリカワ				41	9	同時	奥	両眼	中	ステンレス	5	3.33996	-3	ステンレス
47	10	同時	奥	右	中	タチバナシ	タイムオーバー	1	クイバノ〇				42	9	同時	奥	両眼	上	ココロガケ	5	3.40858	-3	ココロガケ
48	10	同時	奥	右	中	エンジニア	3.98937	5	エンジニア				43	9	同時	奥	両眼	中	カザリツケ	5	2.31107	-3	カザリツケ
49	10	同時	奥	右	上	マエバライ	タイムオーバー	3	マエバ○○				44	9	同時	奥	両眼	上	ムカイガワ	5	2.77782	-3	ムカイガワ
50	10	同時	奥	右	中	サシツカエ	8.56836	5	サシツカエ				45	9	同時	奥	両眼	中	カブトムシ	2	タイムオーバー	-3	カ〇ト○○
51	11	なし	奥	両眼	中	ホメコトバ	タイムオーバー	4	ホ〇コトバ				46	10	同時	奥	右	上	ヒダリカタ	4	タイムオーバー	-2	ヒダリカワ
52	11	なし	奥	両眼	下	カオカタチ	タイムオーバー	3	カオ〇タイ				47	10	同時	奥	右	中	タチバナシ	1	タイムオーバー	-2	クイバノ〇
53	11	なし	奥	両眼	下	ミズビタシ	タイムオーバー	1	〇ズ○○○				48	10	同時	奥	右	中	エンジニア	5	3.98937	-2	エンジニア
54	11	なし	奥	両眼	中	アリキタリ	タイムオーバー	4	アイオクリ				49	10	同時	奥	右	上	マエバライ	3	タイムオーバー	-2	マエバ○○
55	11	なし	奥	両眼	下	イナカモノ	3.70926	5	イナカモノ				50	10	同時	奥	右	中	サシツカエ	5	8.56836	-2	サシツカエ
56	12	事前	手前	左	中	レスポンス	2.16483	5	レスポンス				51	11	なし	奥	両眼	中	ホメコトバ	4	タイムオーバー	-3	ホ〇コトバ
57	12	事前	手前	左	上	ヒトマトメ	7.55442	5	ヒトマトメ				52	11	なし	奥	両眼	下	カオカタチ	3	タイムオーバー	-3	カオ〇タイ
58	12	事前	手前	左	下	ミエカクレ	3.59784	5	ミエカクレ				53	11	なし	奥	両眼	下	ミズビタシ	1	タイムオーバー	-3	〇ズ○○○
59	12	事前	手前	左	中	カカリカン	5.89809	5	カカリカン				54	11	なし	奥	両眼	中	アリキタリ	4	タイムオーバー	-3	アイオクリ
60	12	事前	手前	左	下	ミズアライ	3.38762	5	ミズアライ				55	11	なし	奥	両眼	下	イナカモノ	5	3.70926	-3	イナカモノ
													56	12	事前	手前	左	中	レスポンス	5	2.16483	1	レスポンス
エラーが出たブロック（0:正常 1:エラー）													57	12	事前	手前	左	上	ヒトマトメ	5	7.55442	1	ヒトマトメ
1	2	3	4	5	6	7	8	9	10	11	12		58	12	事前	手前	左	下	ミエカクレ	5	3.59784	1	ミエカクレ
0	0	0	0	0	0	0	0	0	0	0	0		59	12	事前	手前	左	中	カカリカン	5	5.89809	1	カカリカン
文字の奥行評定（0:わからない 3:はっきりと手前 -3:はっきりと奥 10:エラー）													60	12	事前	手前	左	下	ミズアライ	5	3.38762	1	ミズアライ
1	2	3	4	5	6	7	8	9	10	11	12		61	1	事前	奥	右	中	フライパン	5	6.37403	2	フライパン
2	-3	2	3	3	1	3	1	-3	-2	-3	1		62	1	事前	奥	右	下	ルネサンス	5	7.74216	2	ルネサンス
													63	1	事前	奥	右	下	ヒガシガワ	5	2.37513	2	ヒガシガワ
													64	1	事前	奥	右	中	オチコボレ	5	4.563	2	オチコボレ
2セット目													65	1	事前	奥	右	上	スイミング	5	5.36476	2	スイミング
61	1	事前	奥	右	中	フライパン	6.37403	5	フライパン				66	2	なし	奥	両眼	中	コンタクト	5	3.04979	-3	コンタクト
62	1	事前	奥	右	下	ルネサンス	7.74216	5	ルネサンス				67	2	なし	奥	両眼	上	トドコオリ	5	3.73334	-3	トドコオリ
63	1	事前	奥	右	下	ヒガシガワ	2.37513	5	ヒガシガワ				68	2	なし	奥	両眼	下	カワリモノ	5	2.85531	-3	カワリモノ
64	1	事前	奥	右	中	オチコボレ	4.563	5	オチコボレ				69	2	なし	奥	両眼	下	イキノコリ	4	タイムオーバー	-3	イ〇ノコリ
65	1	事前	奥	右	上	スイミング	5.36476	5	スイミング				70	2	なし	奥	両眼	上	マエカガミ	5	3.58875	-3	マエカガミ
66	2	なし	奥	両眼	中	コンタクト	3.04979	5	コンタクト				71	3	同時	手前	左	中	ムコウガワ	5	6.58613	1	ムコウガワ
67	2	なし	奥	両眼	上	トドコオリ	3.73334	5	トドコオリ				72	3	同時	手前	左	中	チルドレン	5	4.70184	1	チルドレン
68	2	なし	奥	両眼	下	カワリモノ	2.85531	5	カワリモノ				73	3	同時	手前	左	上	ミヤゲモノ	4	タイムオーバー	1	ミトゲモノ
69	2	なし	奥	両眼	下	イキノコリ	タイムオーバー	4	イ〇ノコリ				74	3	同時	手前	左	下	ヒトリゴト	5	5.03382	1	ヒトリゴト
70	2	なし	奥	両眼	上	マエカガミ	3.58875	5	マエカガミ				75	3	同時	手前	左	上	ツキアカリ	5	8.17994	1	ツキアカリ
71	3	同時	手前	左	中	ムコウガワ	6.58613	5	ムコウガワ				76	4	事前	手前	両眼	下	ムダヅカイ	5	タイムオーバー	3	ムダヅカイ
72	3	同時	手前	左	中	チルドレン	4.70184	5	チルドレン				77	4	事前	手前	両眼	下	スクリプト	5	5.27614	3	スクリプト
73	3	同時	手前	左	上	ミヤゲモノ	タイムオーバー	4	ミトゲモノ				78	4	事前	手前	両眼	下	アトマワシ	3	タイムオーバー	3	アトマ〇ン
74	3	同時	手前	左	下	ヒトリゴト	5.03382	5	ヒトリゴト				79	4	事前	手前	両眼	上	カカリツケ	5	5.30945	3	カカリツケ
75	3	同時	手前	左	上	ツキアカリ	8.17994	5	ツキアカリ				80	4	事前	手前	両眼	上	モウシワケ	3	タイムオーバー	3	モウンマケ
76	4	事前	手前	両眼	下	ムダヅカイ	タイムオーバー	5	ムダヅカイ				81	5	事前	手前	右	下	クリスタル	3	タイムオーバー	1	ケリスワル
77	4	事前	手前	両眼	下	スクリプト	5.27614	5	スクリプト				82	5	事前	手前	右	中	サキノバシ	5	タイムオーバー	1	サキノバシ
78	4	事前	手前	両眼	下	アトマワシ	タイムオーバー	3	アトマ〇ン				83	5	事前	手前	右	中	ナトリウム	5	6.87545	1	ナトリウム
79	4	事前	手前	両眼	上	カカリツケ	5.30945	5	カカリツケ				84	5	事前	手前	右	中	カンチガイ	5	3.95435	1	カンチガイ
80	4	事前	手前	両眼	上	モウシワケ	タイムオーバー	3	モウンマケ				85	5	事前	手前	右	中	モトドオリ	5	2.57566	1	モトドオリ
81	5	事前	手前	右	下	クリスタル	タイムオーバー	3	ケリスワル				86	6	なし	手前	両眼	下	オオドオリ	5	3.36399	3	オオドオリ
82	5	事前	手前	右	中	サキノバシ	タイムオーバー	5	サキノバシ				87	6	なし	手前	両眼	下	サイエンス	5	2.36757	3	サイエンス
83	5	事前	手前	右	中	ナトリウム	6.87545	5	ナトリウム				88	6	なし	手前	両眼	中	カタツムリ	5	3.56803	3	カタツムリ
84	5	事前	手前	右	中	カンチガイ	3.95435	5	カンチガイ				89	6	なし	手前	両眼	上	クスリユビ	5	7.37887	3	クスリユビ
85	5	事前	手前	右	中	モトドオリ	2.57566	5	モトドオリ				90	6	なし	手前	両眼	上	エメラルド	5	3.07866	3	エメラルド
86	6	なし	手前	両眼	下	オオドオリ	3.36399	5	オオドオリ				91	7	同時	手前	両眼	下	カミガクシ	5	タイムオーバー	3	カミガクシ
87	6	なし	手前	両眼	下	サイエンス	2.36757	5	サイエンス				92	7	同時	手前	両眼	中	ノボリザカ	4	タイムオーバー	3	ノボリザ〇
88	6	なし	手前	両眼	中	カタツムリ	3.56803	5	カタツムリ				93	7	同時	手前	両眼	中	コノアイダ	5	5.97959	3	コノアイダ
89	6	なし	手前	両眼	上	クスリユビ	7.37887	5	クスリユビ				94	7	同時	手前	両眼	中	モウシイレ	2	タイムオーバー	3	モウ○○○
90	6	なし	手前	両眼	上	エメラルド	3.07866	5	エメラルド				95	7	同時	手前	両眼	上	パラダイス	5	5.02431	3	パラダイス
91	7	同時	手前	両眼	下	カミガクシ	タイムオーバー	5	カミガクシ				96	8	同時	奥	両眼	上	モチハコビ	5	タイムオーバー	3	モチハコビ
92	7	同時	手前	両眼	中	ノボリザカ	タイムオーバー	4	ノボリザ〇				97	8	同時	奥	両眼	下	ホトトギス	5	3.77846	3	ホトトギス
93	7	同時	手前	両眼	中	コノアイダ	5.97959	5	コノアイダ				98	8	同時	奥	両眼	下	トリカエシ	5	3.13284	3	トリカエシ
94	7	同時	手前	両眼	中	モウシイレ	タイムオーバー	2	モウ○○○				99	8	同時	奥	両眼	下	リクエスト	5	4.86706	3	リクエスト
95	7	同時	手前	両眼	上	パラダイス	5.02431	5	パラダイス				100	8	同時	奥	両眼	上	ミズタマリ	5	5.70958	3	ミズタマリ
96	8	同時	奥	両眼	上	モチハコビ	タイムオーバー	5	モチハコビ				101	9	なし	手前	左	下	カツオブシ	5	4.27678	1	カツオブシ
97	8	同時	奥	両眼	下	ホトトギス	3.77846	5	ホトトギス				102	9	なし	手前	左	上	エレメント	5	9.80219	1	エレメント
98	8	同時	奥	両眼	下	トリカエシ	3.13284	5	トリカエシ				103	9	なし	手前	左	中	コガネイロ	4	タイムオーバー	1	コガホイロ
99	8	同時	奥	両眼	下	リクエスト	4.86706	5	リクエスト				104	9	なし	手前	左	下	アマクダリ	4	タイムオーバー	1	アマクグリ
100	8	同時	奥	両眼	上	ミズタマリ	5.70958	5	ミズタマリ				105	9	なし	手前	左	中	タダシガキ	4	タイムオーバー	1	クダシガキ
101	9	なし	手前	左	下	カツオブシ	4.27678	5	カツオブシ				106	10	なし	奥	右	上	ツカイステ	4	タイムオーバー	1	ツカイス〇
102	9	なし	手前	左	上	エレメント	9.80219	5	エレメント				107	10	なし	奥	右	中	オトシアナ	5	5.69982	1	オトシアナ
103	9	なし	手前	左	中	コガネイロ	タイムオーバー	4	コガホイロ				108	10	なし	奥	右	上	ランニング	5	タイムオーバー	1	ランニング
104	9	なし	手前	左	下	アマクダリ	タイムオーバー	4	アマクグリ				109	10	なし	奥	右	上	カメラマン	5	3.84408	1	カメラマン
105	9	なし	手前	左	中	タダシガキ	タイムオーバー	4	クダシガキ				110	10	なし	奥	右	下	メカニズム	5	4.55662	1	メカニズム
106	10	なし	奥	右	上	ツカイステ	タイムオーバー	4	ツカイス〇				111	11	同時	奥	左	中	オボエガキ	5	8.25221	-1	オボエガキ
107	10	なし	奥	右	中	オトシアナ	5.69982	5	オトシアナ				112	11	同時	奥	左	下	ノリゴコチ	5	6.09997	-1	ノリゴコチ
108	10	なし	奥	右	上	ランニング	タイムオーバー	5	ランニング				113	11	同時	奥	左	下	ヨツンバイ	4	タイムオーバー	-1	コツンバイ
109	10	なし	奥	右	上	カメラマン	3.84408	5	カメラマン				114	11	同時	奥	左	上	イシヅクリ	3	タイムオーバー	-1	イン〇クリ
110	10	なし	奥	右	下	メカニズム	4.55662	5	メカニズム				115	11	同時	奥	左	中	ココロナシ	5	8.38648	-1	ココロナシ
111	11	同時	奥	左	中	オボエガキ	8.25221	5	オボエガキ				116	12	事前	奥	両眼	下	ツカイワケ	5	3.51914	-3	ツカイワケ
112	11	同時	奥	左	下	ノリゴコチ	6.09997	5	ノリゴコチ				117	12	事前	奥	両眼	下	イイマワシ	5	2.49741	-3	イイマワシ
113	11	同時	奥	左	下	ヨツンバイ	タイムオーバー	4	コツンバイ				118	12	事前	奥	両眼	中	クチアタリ	5	3.09727	-3	クチアタリ
114	11	同時	奥	左	上	イシヅクリ	タイムオーバー	3	イン〇クリ				119	12	事前	奥	両眼	中	クリカエシ	5	1.94063	-3	クリカエシ
115	11	同時	奥	左	中	ココロナシ	8.38648	5	ココロナシ				120	12	事前	奥	両眼	中	イイツタエ	5	3.55268	-3	イイツタエ
116	12	事前	奥	両眼	下	ツカイワケ	3.51914	5	ツカイワケ				121	1	なし	奥	両眼	下	ナカナオリ	5	タイムオーバー	-1	ナカナオリ
117	12	事前	奥	両眼	下	イイマワシ	2.49741	5	イイマワシ				122	1	なし	奥	両眼	上	レントゲン	5	2.38939	-1	レントゲン
118	12	事前	奥	両眼	中	クチアタリ	3.09727	5	クチアタリ				123	1	なし	奥	両眼	中	アタマキン	3	タイムオーバー	-1	ア〇マホン
119	12	事前	奥	両眼	中	クリカエシ	1.94063	5	クリカエシ				124	1	なし	奥	両眼	中	シタゴコロ	5	5.38873	-1	シタゴコロ
120	12	事前	奥	両眼	中	イイツタエ	3.55268	5	イイツタエ				125	1	なし	奥	両眼	上	ウラオモテ	3	9.84361	-1	〇ラオモス
													126	2	なし	奥	右	下	オオワライ	5	4.34033	-3	オオワライ
エラーが出たブロック（0:正常 1:エラー）													127	2	なし	奥	右	上	オワリゴロ	5	9.88983	-3	オワリゴロ
1	2	3	4	5	6	7	8	9	10	11	12		128	2	なし	奥	右	下	カオアワセ	5	4.05578	-3	カオアワセ
0	0	0	0	0	0	0	0	0	0	0	0		129	2	なし	奥	右	下	ストライプ	5	4.56471	-3	ストライプ
文字の奥行評定（0:わからない 3:はっきりと手前 -3:はっきりと奥 10:エラー）													130	2	なし	奥	右	中	クミガシラ	5	タイムオーバー	-3	クミガシラ
1	2	3	4	5	6	7	8	9	10	11	12		131	3	同時	手前	両眼	下	オモイヤリ	4	タイムオーバー	-3	オモイトリ
2	-3	1	3	1	3	3	-3	1	1	-1	-3		132	3	同時	手前	両眼	中	パイオニア	5	3.84576	-3	パイオニア
													133	3	同時	手前	両眼	中	ココロマチ	5	8.73535	-3	ココロマチ
													134	3	同時	手前	両眼	下	ペンダント	3	タイムオーバー	-3	〇ングント
参加者名：	2020年12月22日 11時14分												135	3	同時	手前	両眼	下	ナガツヅキ	5	2.96944	-3	ナガツヅキ
参加者名：	2020年12月22日 11時14分												136	4	なし	手前	両眼	中	ウエスタン	5	9.21952	3	ウエスタン
													137	4	なし	手前	両眼	下	ウシロダテ	3	タイムオーバー	3	ウンロダチ
													138	4	なし	手前	両眼	下	カザグルマ	5	3.86991	3	カザグルマ
3セット目													139	4	なし	手前	両眼	上	ヒダリハシ	1	タイムオーバー	3	〇グリ〇ン
試行	ブロック	触覚定時時間	文字が手前か奥か	両眼か単眼（左右）か	文字位置（上中下）	表示された文字	文字を理解した時間（秒）	一致文字数	回答				140	4	なし	手前	両眼	下	イシダタミ	3	タイムオーバー	3	インダクミ
121	1	なし	奥	両眼	下	ナカナオリ	タイムオーバー	5	ナカナオリ				141	5	なし	手前	左	中	トナリマチ	5	6.26491	-1	トナリマチ
122	1	なし	奥	両眼	上	レントゲン	2.38939	5	レントゲン				142	5	なし	手前	左	中	オモイコミ	5	5.50002	-1	オモイコミ
123	1	なし	奥	両眼	中	アタマキン	タイムオーバー	3	ア〇マホン				143	5	なし	手前	左	上	マチヅクリ	5	5.56965	-1	マチヅクリ
124	1	なし	奥	両眼	中	シタゴコロ	5.38873	5	シタゴコロ				144	5	なし	手前	左	中	アドバイス	5	5.54657	-1	アドバイス
125	1	なし	奥	両眼	上	ウラオモテ	9.84361	3	〇ラオモス				145	5	なし	手前	左	中	タマゴヤキ	4	タイムオーバー	-1	タマゴトキ
126	2	なし	奥	右	下	オオワライ	4.34033	5	オオワライ				146	6	事前	奥	両眼	中	トウガラシ	5	2.29728	-3	トウガラシ
127	2	なし	奥	右	上	オワリゴロ	9.88983	5	オワリゴロ				147	6	事前	奥	両眼	中	ナマケモノ	5	3.09775	-3	ナマケモノ
128	2	なし	奥	右	下	カオアワセ	4.05578	5	カオアワセ				148	6	事前	奥	両眼	中	ユデタマゴ	5	4.58658	-3	ユデタマゴ
129	2	なし	奥	右	下	ストライプ	4.56471	5	ストライプ				149	6	事前	奥	両眼	中	アドバンス	5	3.76512	-3	アドバンス
130	2	なし	奥	右	中	クミガシラ	タイムオーバー	5	クミガシラ				150	6	事前	奥	両眼	下	イヤリング	4	タイムオーバー	-3	イトリング
131	3	同時	手前	両眼	下	オモイヤリ	タイムオーバー	4	オモイトリ				151	7	事前	手前	両眼	上	ヒトチガイ	5	3.8535	-1	ヒトチガイ
132	3	同時	手前	両眼	中	パイオニア	3.84576	5	パイオニア				152	7	事前	手前	両眼	下	ヒダリキキ	5	4.6089	-1	ヒダリキキ
133	3	同時	手前	両眼	中	ココロマチ	8.73535	5	ココロマチ				153	7	事前	手前	両眼	上	ツトメサキ	5	3.37259	-1	ツトメサキ
134	3	同時	手前	両眼	下	ペンダント	タイムオーバー	3	〇ングント				154	7	事前	手前	両眼	下	オモイキリ	5	2.54218	-1	オモイキリ
135	3	同時	手前	両眼	下	ナガツヅキ	2.96944	5	ナガツヅキ				155	7	事前	手前	両眼	上	カカリイン	5	3.16459	-1	カカリイン
136	4	なし	手前	両眼	中	ウエスタン	9.21952	5	ウエスタン				156	8	同時	奥	両眼	下	マチハズレ	5	4.65111	-1	マチハズレ
137	4	なし	手前	両眼	下	ウシロダテ	タイムオーバー	3	ウンロダチ				157	8	同時	奥	両眼	上	ヒガシグチ	5	5.47845	-1	ヒガシグチ
138	4	なし	手前	両眼	下	カザグルマ	3.86991	5	カザグルマ				158	8	同時	奥	両眼	上	イノチトリ	5	5.16679	-1	イノチトリ
139	4	なし	手前	両眼	上	ヒダリハシ	タイムオーバー	1	〇グリ〇ン				159	8	同時	奥	両眼	上	コチラガワ	5	5.07712	-1	コチラガワ
140	4	なし	手前	両眼	下	イシダタミ	タイムオーバー	3	インダクミ				160	8	同時	奥	両眼	上	マクラモト	5	4.16655	-1	マクラモト
141	5	なし	手前	左	中	トナリマチ	6.26491	5	トナリマチ				161	9	事前	手前	右	上	ムコウギシ	5	3.01995	2	ムコウギシ
142	5	なし	手前	左	中	オモイコミ	5.50002	5	オモイコミ				162	9	事前	手前	右	上	スジチガイ	5	4.27656	2	スジチガイ
143	5	なし	手前	左	上	マチヅクリ	5.56965	5	マチヅクリ				163	9	事前	手前	右	上	アウトドア	5	2.75441	2	アウトドア
144	5	なし	手前	左	中	アドバイス	5.54657	5	アドバイス				164	9	事前	手前	右	下	リバウンド	5	2.93267	2	リバウンド
145	5	なし	手前	左	中	タマゴヤキ	タイムオーバー	4	タマゴトキ				165	9	事前	手前	右	上	ハナシガイ	5	4.7434	2	ハナシガイ
146	6	事前	奥	両眼	中	トウガラシ	2.29728	5	トウガラシ				166	10	事前	奥	左	下	デキアガリ	5	3.42957	-1	デキアガリ
147	6	事前	奥	両眼	中	ナマケモノ	3.09775	5	ナマケモノ				167	10	事前	奥	左	下	バイオリン	5	3.61905	-1	バイオリン
148	6	事前	奥	両眼	中	ユデタマゴ	4.58658	5	ユデタマゴ				168	10	事前	奥	左	上	サバイバル	5	2.09653	-1	サバイバル
149	6	事前	奥	両眼	中	アドバンス	3.76512	5	アドバンス				169	10	事前	奥	左	中	ウケワタシ	3	タイムオーバー	-1	サケワクシ
150	6	事前	奥	両眼	下	イヤリング	タイムオーバー	4	イトリング				170	10	事前	奥	左	下	スナアラシ	5	3.26348	-1	スナアラシ
151	7	事前	手前	両眼	上	ヒトチガイ	3.8535	5	ヒトチガイ				171	11	同時	奥	右	上	カゼグスリ	5	5.90771	3	カゼグスリ
152	7	事前	手前	両眼	下	ヒダリキキ	4.6089	5	ヒダリキキ				172	11	同時	奥	右	中	トオマワシ	5	4.44446	3	トオマワシ
153	7	事前	手前	両眼	上	ツトメサキ	3.37259	5	ツトメサキ				173	11	同時	奥	右	上	カオナジミ	3	タイムオーバー	3	カオノ〇ミ
154	7	事前	手前	両眼	下	オモイキリ	2.54218	5	オモイキリ				174	11	同時	奥	右	上	ダイビング	5	6.00087	3	ダイビング
155	7	事前	手前	両眼	上	カカリイン	3.16459	5	カカリイン				175	11	同時	奥	右	中	ハナバタケ	5	タイムオーバー	3	ハナバタケ
156	8	同時	奥	両眼	下	マチハズレ	4.65111	5	マチハズレ				176	12	同時	手前	左	上	ヤツアタリ	4	タイムオーバー	1	トツアタリ
157	8	同時	奥	両眼	上	ヒガシグチ	5.47845	5	ヒガシグチ				177	12	同時	手前	左	上	セントラル	5	4.65686	1	セントラル
158	8	同時	奥	両眼	上	イノチトリ	5.16679	5	イノチトリ				178	12	同時	手前	左	中	マノアタリ	5	4.15986	1	マノアタリ
159	8	同時	奥	両眼	上	コチラガワ	5.07712	5	コチラガワ				179	12	同時	手前	左	下	ヒキオトシ	5	4.98918	1	ヒキオトシ
160	8	同時	奥	両眼	上	マクラモト	4.16655	5	マクラモト				180	12	同時	手前	左	下	テロリスト	5	4.32426	1	テロリスト
161	9	事前	手前	右	上	ムコウギシ	3.01995	5	ムコウギシ				181	1	事前	奥	右	下	ミドリイロ	5	3.0414	-1	ミドリイロ
162	9	事前	手前	右	上	スジチガイ	4.27656	5	スジチガイ				182	1	事前	奥	右	上	ヤリナオシ	4	5.342	-1	トリナオシ
163	9	事前	手前	右	上	アウトドア	2.75441	5	アウトドア				183	1	事前	奥	右	上	アカウント	5	タイムオーバー	-1	アカウント
164	9	事前	手前	右	下	リバウンド	2.93267	5	リバウンド				184	1	事前	奥	右	上	ヒトトナリ	5	4.09682	-1	ヒトトナリ
165	9	事前	手前	右	上	ハナシガイ	4.7434	5	ハナシガイ				185	1	事前	奥	右	上	ウナリゴエ	5	4.55324	-1	ウナリゴエ
166	10	事前	奥	左	下	デキアガリ	3.42957	5	デキアガリ				186	2	事前	奥	両眼	中	フロアガリ	4	タイムオーバー	-3	ワロアガリ
167	10	事前	奥	左	下	バイオリン	3.61905	5	バイオリン				187	2	事前	奥	両眼	上	ミノマワリ	5	7.56294	-3	ミノマワリ
168	10	事前	奥	左	上	サバイバル	2.09653	5	サバイバル				188	2	事前	奥	両眼	中	オオモウケ	5	2.68639	-3	オオモウケ
169	10	事前	奥	左	中	ウケワタシ	タイムオーバー	3	サケワクシ				189	2	事前	奥	両眼	中	スタンバイ	5	6.5074	-3	スタンバイ
170	10	事前	奥	左	下	スナアラシ	3.26348	5	スナアラシ				190	2	事前	奥	両眼	中	ツミカサネ	4	9.15196	-3	ツミカサホ
171	11	同時	奥	右	上	カゼグスリ	5.90771	5	カゼグスリ				191	3	なし	奥	両眼	下	ハタジルシ	3	タイムオーバー	-3	ハタシル〇
172	11	同時	奥	右	中	トオマワシ	4.44446	5	トオマワシ				192	3	なし	奥	両眼	下	ミナミグチ	5	7.94454	-3	ミナミグチ
173	11	同時	奥	右	上	カオナジミ	タイムオーバー	3	カオノ〇ミ				193	3	なし	奥	両眼	下	ピアニスト	5	3.46729	-3	ピアニスト
174	11	同時	奥	右	上	ダイビング	6.00087	5	ダイビング				194	3	なし	奥	両眼	下	オモテムキ	5	3.55701	-3	オモテムキ
175	11	同時	奥	右	中	ハナバタケ	タイムオーバー	5	ハナバタケ				195	3	なし	奥	両眼	中	ミナトマチ	5	2.56705	-3	ミナトマチ
176	12	同時	手前	左	上	ヤツアタリ	タイムオーバー	4	トツアタリ				196	4	事前	手前	両眼	上	スタジアム	5	4.69839	3	スタジアム
177	12	同時	手前	左	上	セントラル	4.65686	5	セントラル				197	4	事前	手前	両眼	下	マトハズレ	5	2.50846	3	マトハズレ
178	12	同時	手前	左	中	マノアタリ	4.15986	5	マノアタリ				198	4	事前	手前	両眼	上	ナライゴト	5	2.9203	3	ナライゴト
179	12	同時	手前	左	下	ヒキオトシ	4.98918	5	ヒキオトシ				199	4	事前	手前	両眼	中	ミセドコロ	5	6.14268	3	ミセドコロ
180	12	同時	手前	左	下	テロリスト	4.32426	5	テロリスト				200	4	事前	手前	両眼	中	カミガカリ	5	4.35425	3	カミガカリ
													201	5	なし	手前	左	下	ノウテンキ	5	6.6097	-1	ノウテンキ
エラーが出たブロック（0:正常 1:エラー）													202	5	なし	手前	左	中	モノヅクリ	5	4.68013	-1	モノヅクリ
1	2	3	4	5	6	7	8	9	10	11	12		203	5	なし	手前	左	下	ウケコタエ	5	7.2026	-1	ウケコタエ
0	0	0	0	0	0	0	0	0	0	0	0		204	5	なし	手前	左	上	ボクシング	5	4.51262	-1	ボクシング
文字の奥行評定（0:わからない 3:はっきりと手前 -3:はっきりと奥 10:エラー）													205	5	なし	手前	左	中	クリスマス	5	4.22357	-1	クリスマス
1	2	3	4	5	6	7	8	9	10	11	12		206	6	同時	奥	両眼	中	オモシロミ	5	4.49664	-3	オモシロミ
-3	-1	2	2	2	-2	3	-3	1	-1	-1	2		207	6	同時	奥	両眼	下	リアリズム	5	5.3666	-3	リアリズム
													208	6	同時	奥	両眼	中	ヒダリシタ	5	4.81193	-3	ヒダリシタ
													209	6	同時	奥	両眼	上	オモイツキ	5	7.34673	-3	オモイツキ
4セット目													210	6	同時	奥	両眼	中	オボシメシ	5	タイムオーバー	-3	オボシメシ
181	1	事前	奥	右	下	ミドリイロ	3.0414	5	ミドリイロ				211	7	なし	奥	右	上	プロダクト	2	タイムオーバー	-1	〇〇グクト
182	1	事前	奥	右	上	ヤリナオシ	5.342	4	トリナオシ				212	7	なし	奥	右	下	アイコトバ	5	3.78974	-1	アイコトバ
183	1	事前	奥	右	上	アカウント	タイムオーバー	5	アカウント				213	7	なし	奥	右	下	コウタイシ	5	5.93302	-1	コウタイシ
184	1	事前	奥	右	上	ヒトトナリ	4.09682	5	ヒトトナリ				214	7	なし	奥	右	下	ハナシアイ	5	4.20021	-1	ハナシアイ
185	1	事前	奥	右	上	ウナリゴエ	4.55324	5	ウナリゴエ				215	7	なし	奥	右	下	レイアウト	5	3.69954	-1	レイアウト
186	2	事前	奥	両眼	中	フロアガリ	タイムオーバー	4	ワロアガリ				216	8	同時	奥	左	上	モノグルイ	5	6.8979	-1	モノグルイ
187	2	事前	奥	両眼	上	ミノマワリ	7.56294	5	ミノマワリ				217	8	同時	奥	左	上	ウロオボエ	5	4.36724	-1	ウロオボエ
188	2	事前	奥	両眼	中	オオモウケ	2.68639	5	オオモウケ				218	8	同時	奥	左	下	カルシウム	5	4.06731	-1	カルシウム
189	2	事前	奥	両眼	中	スタンバイ	6.5074	5	スタンバイ				219	8	同時	奥	左	中	ヒキコモリ	5	6.2435	-1	ヒキコモリ
190	2	事前	奥	両眼	中	ツミカサネ	9.15196	4	ツミカサホ				220	8	同時	奥	左	中	ストライキ	5	4.15669	-1	ストライキ
191	3	なし	奥	両眼	下	ハタジルシ	タイムオーバー	3	ハタシル〇				221	9	なし	手前	両眼	中	イレカワリ	5	5.38636	2	イレカワリ
192	3	なし	奥	両眼	下	ミナミグチ	7.94454	5	ミナミグチ				222	9	なし	手前	両眼	下	ネガイゴト	4	9.41275	2	オガイゴト
193	3	なし	奥	両眼	下	ピアニスト	3.46729	5	ピアニスト				223	9	なし	手前	両眼	中	カエリミチ	5	3.28999	2	カエリミチ
194	3	なし	奥	両眼	下	オモテムキ	3.55701	5	オモテムキ				224	9	なし	手前	両眼	下	コンセプト	5	4.25755	2	コンセプト
195	3	なし	奥	両眼	中	ミナトマチ	2.56705	5	ミナトマチ				225	9	なし	手前	両眼	中	オオサワギ	5	5.29061	2	オオサワギ
196	4	事前	手前	両眼	上	スタジアム	4.69839	5	スタジアム				226	10	事前	手前	右	中	イタミドメ	5	5.33167	-1	イタミドメ
197	4	事前	手前	両眼	下	マトハズレ	2.50846	5	マトハズレ				227	10	事前	手前	右	上	ニガワライ	5	6.51005	-1	ニガワライ
198	4	事前	手前	両眼	上	ナライゴト	2.9203	5	ナライゴト				228	10	事前	手前	右	上	ワライゴエ	5	3.85414	-1	ワライゴエ
199	4	事前	手前	両眼	中	ミセドコロ	6.14268	5	ミセドコロ				229	10	事前	手前	右	中	オオミソカ	5	4.53175	-1	オオミソカ
200	4	事前	手前	両眼	中	カミガカリ	4.35425	5	カミガカリ				230	10	事前	手前	右	上	セキバライ	5	5.05406	-1	セキバライ
201	5	なし	手前	左	下	ノウテンキ	6.6097	5	ノウテンキ				231	11	同時	手前	両眼	上	タチアガリ	5	6.19651	3	タチアガリ
202	5	なし	手前	左	中	モノヅクリ	4.68013	5	モノヅクリ				232	11	同時	手前	両眼	中	クイチガイ	5	6.30201	3	クイチガイ
203	5	なし	手前	左	下	ウケコタエ	7.2026	5	ウケコタエ				233	11	同時	手前	両眼	下	ノボリオリ	5	4.28005	3	ノボリオリ
204	5	なし	手前	左	上	ボクシング	4.51262	5	ボクシング				234	11	同時	手前	両眼	下	サキマワリ	5	5.93367	3	サキマワリ
205	5	なし	手前	左	中	クリスマス	4.22357	5	クリスマス				235	11	同時	手前	両眼	下	フユヤスミ	3	タイムオーバー	3	〇ユトスミ
206	6	同時	奥	両眼	中	オモシロミ	4.49664	5	オモシロミ				236	12	同時	手前	左	下	ブラインド	5	5.05152	1	ブラインド
207	6	同時	奥	両眼	下	リアリズム	5.3666	5	リアリズム				237	12	同時	手前	左	上	クビカザリ	5	5.52457	1	クビカザリ
208	6	同時	奥	両眼	中	ヒダリシタ	4.81193	5	ヒダリシタ				238	12	同時	手前	左	上	ランキング	5	4.18147	1	ランキング
209	6	同時	奥	両眼	上	オモイツキ	7.34673	5	オモイツキ	青玉が少しずれた。触り方は問題なし			239	12	同時	手前	左	中	オナイドシ	5	4.60297	1	オナイドシ
210	6	同時	奥	両眼	中	オボシメシ	タイムオーバー	5	オボシメシ	青玉が少しずれた。触り方は問題なし			240	12	同時	手前	左	中	シナゾロエ	1	タイムオーバー	1	〇ナ○○○
211	7	なし	奥	右	上	プロダクト	タイムオーバー	2	〇〇グクト
212	7	なし	奥	右	下	アイコトバ	3.78974	5	アイコトバ
213	7	なし	奥	右	下	コウタイシ	5.93302	5	コウタイシ
214	7	なし	奥	右	下	ハナシアイ	4.20021	5	ハナシアイ
215	7	なし	奥	右	下	レイアウト	3.69954	5	レイアウト
216	8	同時	奥	左	上	モノグルイ	6.8979	5	モノグルイ
217	8	同時	奥	左	上	ウロオボエ	4.36724	5	ウロオボエ
218	8	同時	奥	左	下	カルシウム	4.06731	5	カルシウム
219	8	同時	奥	左	中	ヒキコモリ	6.2435	5	ヒキコモリ
220	8	同時	奥	左	中	ストライキ	4.15669	5	ストライキ
221	9	なし	手前	両眼	中	イレカワリ	5.38636	5	イレカワリ
222	9	なし	手前	両眼	下	ネガイゴト	9.41275	4	オガイゴト
223	9	なし	手前	両眼	中	カエリミチ	3.28999	5	カエリミチ
224	9	なし	手前	両眼	下	コンセプト	4.25755	5	コンセプト
225	9	なし	手前	両眼	中	オオサワギ	5.29061	5	オオサワギ
226	10	事前	手前	右	中	イタミドメ	5.33167	5	イタミドメ
227	10	事前	手前	右	上	ニガワライ	6.51005	5	ニガワライ
228	10	事前	手前	右	上	ワライゴエ	3.85414	5	ワライゴエ
229	10	事前	手前	右	中	オオミソカ	4.53175	5	オオミソカ
230	10	事前	手前	右	上	セキバライ	5.05406	5	セキバライ
231	11	同時	手前	両眼	上	タチアガリ	6.19651	5	タチアガリ
232	11	同時	手前	両眼	中	クイチガイ	6.30201	5	クイチガイ
233	11	同時	手前	両眼	下	ノボリオリ	4.28005	5	ノボリオリ
234	11	同時	手前	両眼	下	サキマワリ	5.93367	5	サキマワリ
235	11	同時	手前	両眼	下	フユヤスミ	タイムオーバー	3	〇ユトスミ
236	12	同時	手前	左	下	ブラインド	5.05152	5	ブラインド
237	12	同時	手前	左	上	クビカザリ	5.52457	5	クビカザリ
238	12	同時	手前	左	上	ランキング	4.18147	5	ランキング
239	12	同時	手前	左	中	オナイドシ	4.60297	5	オナイドシ
240	12	同時	手前	左	中	シナゾロエ	タイムオーバー	1	〇ナ○○○
エラーが出たブロック（0:正常 1:エラー）
1	2	3	4	5	6	7	8	9	10	11	12
0	0	0	0	0	0	0	0	0	0	0	0
文字の奥行評定（0:わからない 3:はっきりと手前 -3:はっきりと奥 10:エラー）
1	2	3	4	5	6	7	8	9	10	11	12
-1	-3	-3	3	-1	-3	-1	-1	2	-1	3	1

## Sheet: p03
A					参加者コメント：片目だと奥行の判断が難しい。2日目はだいぶ楽にできた（慣れ）
	2021年01月13日 17時18分
	2021年01月13日 17時18分
0
1セット目
試行	ブロック	触覚定時時間	文字が手前か奥か	両眼か単眼（左右）か	文字位置（上中下）	表示された文字	文字を理解した時間（秒）	一致文字数	回答
1	1	なし	奥	両眼	下	モチハコビ	タイムオーバー	2	〇〇〇コビ
2	1	なし	奥	両眼	中	ウメキゴエ	4.76536	5	ウメキゴエ
3	1	なし	奥	両眼	上	ケンザカイ	タイムオーバー	3	〇〇ザカイ
4	1	なし	奥	両眼	下	アリキタリ	2.2891	5	アリキタリ
5	1	なし	奥	両眼	下	ステロイド	2.64216	5	ステロイド				試行	ブロック	触覚定時時間	文字が手前か奥か	両眼か単眼（左右）か	文字位置（上中下）	表示された文字	一致文字数	文字を理解した時間（秒）	知覚された奥行き	回答
6	2	事前	奥	右	上	インパクト	タイムオーバー	1	〇〇バ〇ト				1	1	なし	奥	両眼	下	モチハコビ	2	タイムオーバー	-3	〇〇〇コビ
7	2	事前	奥	右	上	カワリモノ	タイムオーバー	2	カ〇リ〇〇				2	1	なし	奥	両眼	中	ウメキゴエ	5	4.76536	-3	ウメキゴエ
8	2	事前	奥	右	中	ムコウガワ	タイムオーバー	2	ムコ〇カ〇				3	1	なし	奥	両眼	上	ケンザカイ	3	タイムオーバー	-3	〇〇ザカイ
9	2	事前	奥	右	上	オボエガキ	2.44126	5	オボエガキ				4	1	なし	奥	両眼	下	アリキタリ	5	2.2891	-3	アリキタリ
10	2	事前	奥	右	中	オチコボレ	3.04193	5	オチコボレ				5	1	なし	奥	両眼	下	ステロイド	5	2.64216	-3	ステロイド
11	3	同時	手前	左	下	タチバナシ	6.70804	5	タチバナシ				6	2	事前	奥	右	上	インパクト	1	タイムオーバー	2	〇〇バ〇ト
12	3	同時	手前	左	上	ヒトリジメ	タイムオーバー	2	〇トリ〇〇				7	2	事前	奥	右	上	カワリモノ	2	タイムオーバー	2	カ〇リ〇〇
13	3	同時	手前	左	中	カオカタチ	タイムオーバー	4	カオカタイ				8	2	事前	奥	右	中	ムコウガワ	2	タイムオーバー	2	ムコ〇カ〇
14	3	同時	手前	左	中	モノガタリ	4.2877	5	モノガタリ				9	2	事前	奥	右	上	オボエガキ	5	2.44126	2	オボエガキ
15	3	同時	手前	左	上	カメラマン	タイムオーバー	2	カメレ〇〇				10	2	事前	奥	右	中	オチコボレ	5	3.04193	2	オチコボレ
16	4	なし	奥	右	下	メシツカイ	3.71893	5	メシツカイ				11	3	同時	手前	左	下	タチバナシ	5	6.70804	1	タチバナシ
17	4	なし	奥	右	上	ホトトギス	1.6113	5	ホトトギス				12	3	同時	手前	左	上	ヒトリジメ	2	タイムオーバー	1	〇トリ〇〇
18	4	なし	奥	右	下	オトコマエ	3.09793	5	オトコマエ				13	3	同時	手前	左	中	カオカタチ	4	タイムオーバー	1	カオカタイ
19	4	なし	奥	右	中	カミガクシ	タイムオーバー	2	カ〇ガ〇〇				14	3	同時	手前	左	中	モノガタリ	5	4.2877	1	モノガタリ
20	4	なし	奥	右	下	カタツムリ	5.98919	5	カタツムリ				15	3	同時	手前	左	上	カメラマン	2	タイムオーバー	1	カメレ〇〇
21	5	事前	手前	両眼	中	エンジニア	4.30856	5	エンジニア				16	4	なし	奥	右	下	メシツカイ	5	3.71893	2	メシツカイ
22	5	事前	手前	両眼	中	スイミング	3.4428	5	スイミング				17	4	なし	奥	右	上	ホトトギス	5	1.6113	2	ホトトギス
23	5	事前	手前	両眼	上	クリカエシ	タイムオーバー	3	〇リカエ〇				18	4	なし	奥	右	下	オトコマエ	5	3.09793	2	オトコマエ
24	5	事前	手前	両眼	中	アイランド	8.15323	4	アイテンド				19	4	なし	奥	右	中	カミガクシ	2	タイムオーバー	2	カ〇ガ〇〇
25	5	事前	手前	両眼	下	カカリカン	6.53218	5	カカリカン				20	4	なし	奥	右	下	カタツムリ	5	5.98919	2	カタツムリ
26	6	同時	奥	両眼	下	カブトムシ	4.67443	5	カブトムシ				21	5	事前	手前	両眼	中	エンジニア	5	4.30856	1	エンジニア
27	6	同時	奥	両眼	下	ツカイワケ	6.80126	5	ツカイワケ				22	5	事前	手前	両眼	中	スイミング	5	3.4428	1	スイミング
28	6	同時	奥	両眼	下	ヒトムカシ	4.44575	5	ヒトムカシ				23	5	事前	手前	両眼	上	クリカエシ	3	タイムオーバー	1	〇リカエ〇
29	6	同時	奥	両眼	上	ツカイステ	7.22258	5	ツカイステ				24	5	事前	手前	両眼	中	アイランド	4	8.15323	1	アイテンド
30	6	同時	奥	両眼	上	モノゴコロ	7.10111	5	モノゴコロ				25	5	事前	手前	両眼	下	カカリカン	5	6.53218	1	カカリカン
31	7	事前	奥	両眼	上	コガネイロ	8.31872	5	コガネイロ				26	6	同時	奥	両眼	下	カブトムシ	5	4.67443	-3	カブトムシ
32	7	事前	奥	両眼	下	エレメント	3.04175	5	エレメント				27	6	同時	奥	両眼	下	ツカイワケ	5	6.80126	-3	ツカイワケ
33	7	事前	奥	両眼	下	イシヅクリ	タイムオーバー	2	イ〇〇グリ				28	6	同時	奥	両眼	下	ヒトムカシ	5	4.44575	-3	ヒトムカシ
34	7	事前	奥	両眼	下	タダシガキ	タイムオーバー	4	タダ〇ガキ				29	6	同時	奥	両眼	上	ツカイステ	5	7.22258	-3	ツカイステ
35	7	事前	奥	両眼	上	ナトリウム	5.24189	5	ナトリウム				30	6	同時	奥	両眼	上	モノゴコロ	5	7.10111	-3	モノゴコロ
36	8	同時	手前	両眼	上	オリカエシ	3.16425	5	オリカエシ				31	7	事前	奥	両眼	上	コガネイロ	5	8.31872	-3	コガネイロ
37	8	同時	手前	両眼	下	マエカガミ	3.14434	5	マエカガミ				32	7	事前	奥	両眼	下	エレメント	5	3.04175	-3	エレメント
38	8	同時	手前	両眼	中	オオアタリ	2.07334	5	オオアタリ				33	7	事前	奥	両眼	下	イシヅクリ	2	タイムオーバー	-3	イ〇〇グリ
39	8	同時	手前	両眼	上	ミズビタシ	3.66817	5	ミズビタシ				34	7	事前	奥	両眼	下	タダシガキ	4	タイムオーバー	-3	タダ〇ガキ
40	8	同時	手前	両眼	上	ミズアライ	タイムオーバー	4	ミズアテイ				35	7	事前	奥	両眼	上	ナトリウム	5	5.24189	-3	ナトリウム
41	9	なし	手前	両眼	中	イソウロウ	タイムオーバー	5	イソウロウ				36	8	同時	手前	両眼	上	オリカエシ	5	3.16425	3	オリカエシ
42	9	なし	手前	両眼	中	トリカエシ	1.85543	5	トリカエシ				37	8	同時	手前	両眼	下	マエカガミ	5	3.14434	3	マエカガミ
43	9	なし	手前	両眼	中	トドコオリ	2.74631	5	トドコオリ				38	8	同時	手前	両眼	中	オオアタリ	5	2.07334	3	オオアタリ
44	9	なし	手前	両眼	中	コノアイダ	2.26817	5	コノアイダ				39	8	同時	手前	両眼	上	ミズビタシ	5	3.66817	3	ミズビタシ
45	9	なし	手前	両眼	下	クチアタリ	3.13388	3	タイアタリ				40	8	同時	手前	両眼	上	ミズアライ	4	タイムオーバー	3	ミズアテイ
46	10	同時	奥	左	下	イイツタエ	7.34022	5	イイツタエ				41	9	なし	手前	両眼	中	イソウロウ	5	タイムオーバー	3	イソウロウ
47	10	同時	奥	左	上	ムカイガワ	6.11332	5	ムカイガワ				42	9	なし	手前	両眼	中	トリカエシ	5	1.85543	3	トリカエシ
48	10	同時	奥	左	下	モノオモイ	5.88907	5	モノオモイ				43	9	なし	手前	両眼	中	トドコオリ	5	2.74631	3	トドコオリ
49	10	同時	奥	左	上	ステンレス	3.35561	5	ステンレス				44	9	なし	手前	両眼	中	コノアイダ	5	2.26817	3	コノアイダ
50	10	同時	奥	左	中	アトマワシ	4.60007	5	アトマワシ				45	9	なし	手前	両眼	下	クチアタリ	3	3.13388	3	タイアタリ
51	11	なし	手前	右	中	ツキアタリ	4.79727	5	ツキアタリ				46	10	同時	奥	左	下	イイツタエ	5	7.34022	2	イイツタエ
52	11	なし	手前	右	中	オトシアナ	タイムオーバー	4	オトシア〇				47	10	同時	奥	左	上	ムカイガワ	5	6.11332	2	ムカイガワ
53	11	なし	手前	右	上	サキノバシ	4.11102	5	サキノバシ				48	10	同時	奥	左	下	モノオモイ	5	5.88907	2	モノオモイ
54	11	なし	手前	右	上	オオイソギ	3.96843	5	オオイソギ				49	10	同時	奥	左	上	ステンレス	5	3.35561	2	ステンレス
55	11	なし	手前	右	下	ヨツンバイ	タイムオーバー	3	コツ〇バイ				50	10	同時	奥	左	中	アトマワシ	5	4.60007	2	アトマワシ
56	12	事前	手前	左	中	ムダヅカイ	6.14233	5	ムダヅカイ				51	11	なし	手前	右	中	ツキアタリ	5	4.79727	1	ツキアタリ
57	12	事前	手前	左	上	レスポンス	1.47599	5	レスポンス				52	11	なし	手前	右	中	オトシアナ	4	タイムオーバー	1	オトシア〇
58	12	事前	手前	左	中	ヒトヤスミ	タイムオーバー	4	ヒト〇スミ				53	11	なし	手前	右	上	サキノバシ	5	4.11102	1	サキノバシ
59	12	事前	手前	左	下	サングラス	6.14306	5	サングラス				54	11	なし	手前	右	上	オオイソギ	5	3.96843	1	オオイソギ
60	12	事前	手前	左	下	オオドオリ	タイムオーバー	4	オオ〇オリ				55	11	なし	手前	右	下	ヨツンバイ	3	タイムオーバー	1	コツ〇バイ
													56	12	事前	手前	左	中	ムダヅカイ	5	6.14233	-2	ムダヅカイ
エラーが出たブロック（0:正常 1:エラー）													57	12	事前	手前	左	上	レスポンス	5	1.47599	-2	レスポンス
1	2	3	4	5	6	7	8	9	10	11	12		58	12	事前	手前	左	中	ヒトヤスミ	4	タイムオーバー	-2	ヒト〇スミ
0	0	0	0	0	0	0	0	0	0	0	0		59	12	事前	手前	左	下	サングラス	5	6.14306	-2	サングラス
文字の奥行評定（0:わからない 3:はっきりと手前 -3:はっきりと奥 10:エラー）													60	12	事前	手前	左	下	オオドオリ	4	タイムオーバー	-2	オオ〇オリ
1	2	3	4	5	6	7	8	9	10	11	12		61	1	事前	奥	両眼	下	オオオトコ	5	4.00924	-3	オオオトコ
-3	2	1	2	1	-3	-3	3	3	2	1	-2		62	1	事前	奥	両眼	上	アバラボネ	5	5.22982	-3	アバラボネ
													63	1	事前	奥	両眼	上	デイリグチ	2	タイムオーバー	-3	〇イリダイ
													64	1	事前	奥	両眼	中	メカニズム	5	3.47415	-3	メカニズム
2セット目													65	1	事前	奥	両眼	上	モウシワケ	5	6.9983	-3	モウシワケ
61	1	事前	奥	両眼	下	オオオトコ	4.00924	5	オオオトコ				66	2	事前	奥	右	上	コンタクト	4	タイムオーバー	-1	コンタ〇ト
62	1	事前	奥	両眼	上	アバラボネ	5.22982	5	アバラボネ				67	2	事前	奥	右	下	リクエスト	5	1.53082	-1	リクエスト
63	1	事前	奥	両眼	上	デイリグチ	タイムオーバー	2	〇イリダイ				68	2	事前	奥	右	下	ヒトリゴト	5	3.06294	-1	ヒトリゴト
64	1	事前	奥	両眼	中	メカニズム	3.47415	5	メカニズム				69	2	事前	奥	右	下	ミエカクレ	5	2.67478	-1	ミエカクレ
65	1	事前	奥	両眼	上	モウシワケ	6.9983	5	モウシワケ				70	2	事前	奥	右	中	ココロガケ	5	3.42075	-1	ココロガケ
66	2	事前	奥	右	上	コンタクト	タイムオーバー	4	コンタ〇ト				71	3	なし	奥	両眼	下	ランドセル	5	6.36096	-3	ランドセル
67	2	事前	奥	右	下	リクエスト	1.53082	5	リクエスト				72	3	なし	奥	両眼	中	ヒダリカタ	5	7.7439	-3	ヒダリカタ
68	2	事前	奥	右	下	ヒトリゴト	3.06294	5	ヒトリゴト				73	3	なし	奥	両眼	上	ツヅケザマ	5	4.37777	-3	ツヅケザマ
69	2	事前	奥	右	下	ミエカクレ	2.67478	5	ミエカクレ				74	3	なし	奥	両眼	中	オムライス	5	2.07778	-3	オムライス
70	2	事前	奥	右	中	ココロガケ	3.42075	5	ココロガケ				75	3	なし	奥	両眼	上	トリシラベ	2	タイムオーバー	-3	トリ〇〇〇
71	3	なし	奥	両眼	下	ランドセル	6.36096	5	ランドセル				76	4	なし	手前	両眼	上	クリスタル	5	3.97574	3	クリスタル
72	3	なし	奥	両眼	中	ヒダリカタ	7.7439	5	ヒダリカタ				77	4	なし	手前	両眼	中	モトドオリ	5	4.77798	3	モトドオリ
73	3	なし	奥	両眼	上	ツヅケザマ	4.37777	5	ツヅケザマ				78	4	なし	手前	両眼	下	カミオムツ	5	2.59847	3	カミオムツ
74	3	なし	奥	両眼	中	オムライス	2.07778	5	オムライス				79	4	なし	手前	両眼	上	イイマワシ	5	2.27856	3	イイマワシ
75	3	なし	奥	両眼	上	トリシラベ	タイムオーバー	2	トリ〇〇〇				80	4	なし	手前	両眼	下	フタリグミ	3	タイムオーバー	3	〇タリガミ
76	4	なし	手前	両眼	上	クリスタル	3.97574	5	クリスタル				81	5	事前	手前	両眼	下	ノリゴコチ	4	タイムオーバー	3	ノリゴコリ
77	4	なし	手前	両眼	中	モトドオリ	4.77798	5	モトドオリ				82	5	事前	手前	両眼	上	ホメコトバ	5	2.45368	3	ホメコトバ
78	4	なし	手前	両眼	下	カミオムツ	2.59847	5	カミオムツ				83	5	事前	手前	両眼	上	モウシイレ	4	タイムオーバー	3	モウ〇イレ
79	4	なし	手前	両眼	上	イイマワシ	2.27856	5	イイマワシ				84	5	事前	手前	両眼	中	サシツカエ	5	4.165	3	サシツカエ
80	4	なし	手前	両眼	下	フタリグミ	タイムオーバー	3	〇タリガミ				85	5	事前	手前	両眼	上	サトガエリ	5	2.05434	3	サトガエリ
81	5	事前	手前	両眼	下	ノリゴコチ	タイムオーバー	4	ノリゴコリ				86	6	同時	奥	両眼	中	ウラドオリ	4	タイムオーバー	-3	ウエドオリ
82	5	事前	手前	両眼	上	ホメコトバ	2.45368	5	ホメコトバ				87	6	同時	奥	両眼	下	ツキアカリ	4	タイムオーバー	-3	ツ〇アカリ
83	5	事前	手前	両眼	上	モウシイレ	タイムオーバー	4	モウ〇イレ				88	6	同時	奥	両眼	中	イキドオリ	5	4.04605	-3	イキドオリ
84	5	事前	手前	両眼	中	サシツカエ	4.165	5	サシツカエ				89	6	同時	奥	両眼	下	ヒガシガワ	5	3.86776	-3	ヒガシガワ
85	5	事前	手前	両眼	上	サトガエリ	2.05434	5	サトガエリ				90	6	同時	奥	両眼	上	ランニング	5	8.65616	-3	ランニング
86	6	同時	奥	両眼	中	ウラドオリ	タイムオーバー	4	ウエドオリ				91	7	なし	奥	左	上	ココロナシ	3	タイムオーバー	2	ココロ〇ン
87	6	同時	奥	両眼	下	ツキアカリ	タイムオーバー	4	ツ〇アカリ				92	7	なし	奥	左	中	ミズタマリ	5	2.78955	2	ミズタマリ
88	6	同時	奥	両眼	中	イキドオリ	4.04605	5	イキドオリ				93	7	なし	奥	左	下	クミアワセ	5	5.21236	2	クミアワセ
89	6	同時	奥	両眼	下	ヒガシガワ	3.86776	5	ヒガシガワ				94	7	なし	奥	左	中	イナカモノ	5	4.25436	2	イナカモノ
90	6	同時	奥	両眼	上	ランニング	8.65616	5	ランニング				95	7	なし	奥	左	下	カゼトオシ	5	3.63305	2	カゼトオシ
91	7	なし	奥	左	上	ココロナシ	タイムオーバー	3	ココロ〇ン				96	8	同時	奥	右	上	エメラルド	5	9.00834	2	エメラルド
92	7	なし	奥	左	中	ミズタマリ	2.78955	5	ミズタマリ				97	8	同時	奥	右	下	スクリプト	5	タイムオーバー	2	スクリプト
93	7	なし	奥	左	下	クミアワセ	5.21236	5	クミアワセ				98	8	同時	奥	右	中	クスリユビ	4	タイムオーバー	2	クスリエビ
94	7	なし	奥	左	中	イナカモノ	4.25436	5	イナカモノ				99	8	同時	奥	右	上	ヒトマトメ	5	5.18959	2	ヒトマトメ
95	7	なし	奥	左	下	カゼトオシ	3.63305	5	カゼトオシ				100	8	同時	奥	右	下	ウラガエシ	5	6.03306	2	ウラガエシ
96	8	同時	奥	右	上	エメラルド	9.00834	5	エメラルド				101	9	なし	手前	左	下	ヒダリウエ	5	5.93079	1	ヒダリウエ
97	8	同時	奥	右	下	スクリプト	タイムオーバー	5	スクリプト				102	9	なし	手前	左	中	フライパン	3	タイムオーバー	1	フテイバ〇
98	8	同時	奥	右	中	クスリユビ	タイムオーバー	4	クスリエビ				103	9	なし	手前	左	中	ミヤゲモノ	4	タイムオーバー	1	ミ〇ゲモノ
99	8	同時	奥	右	上	ヒトマトメ	5.18959	5	ヒトマトメ				104	9	なし	手前	左	中	アマクダリ	5	4.39046	1	アマクダリ
100	8	同時	奥	右	下	ウラガエシ	6.03306	5	ウラガエシ				105	9	なし	手前	左	中	エトセトラ	5	2.65747	1	エトセトラ
101	9	なし	手前	左	下	ヒダリウエ	5.93079	5	ヒダリウエ				106	10	同時	手前	両眼	中	サカナツリ	5	5.60873	3	サカナツリ
102	9	なし	手前	左	中	フライパン	タイムオーバー	3	フテイバ〇				107	10	同時	手前	両眼	中	イキドマリ	5	3.80112	3	イキドマリ
103	9	なし	手前	左	中	ミヤゲモノ	タイムオーバー	4	ミ〇ゲモノ				108	10	同時	手前	両眼	中	イキノコリ	5	2.86774	3	イキノコリ
104	9	なし	手前	左	中	アマクダリ	4.39046	5	アマクダリ				109	10	同時	手前	両眼	中	パラダイス	5	4.15509	3	パラダイス
105	9	なし	手前	左	中	エトセトラ	2.65747	5	エトセトラ				110	10	同時	手前	両眼	上	ノボリザカ	5	3.50097	3	ノボリザカ
106	10	同時	手前	両眼	中	サカナツリ	5.60873	5	サカナツリ				111	11	事前	手前	右	中	イノチガケ	5	3.8527	-1	イノチガケ
107	10	同時	手前	両眼	中	イキドマリ	3.80112	5	イキドマリ				112	11	事前	手前	右	上	サキオクリ	5	2.87646	-1	サキオクリ
108	10	同時	手前	両眼	中	イキノコリ	2.86774	5	イキノコリ				113	11	事前	手前	右	下	ルネサンス	5	3.34237	-1	ルネサンス
109	10	同時	手前	両眼	中	パラダイス	4.15509	5	パラダイス				114	11	事前	手前	右	下	チルドレン	5	2.34307	-1	チルドレン
110	10	同時	手前	両眼	上	ノボリザカ	3.50097	5	ノボリザカ				115	11	事前	手前	右	下	カンチガイ	5	3.66534	-1	カンチガイ
111	11	事前	手前	右	中	イノチガケ	3.8527	5	イノチガケ				116	12	同時	手前	左	上	カツオブシ	5	5.75309	1	カツオブシ
112	11	事前	手前	右	上	サキオクリ	2.87646	5	サキオクリ				117	12	同時	手前	左	上	サイエンス	5	3.322	1	サイエンス
113	11	事前	手前	右	下	ルネサンス	3.34237	5	ルネサンス				118	12	同時	手前	左	中	マエバライ	5	3.26822	1	マエバライ
114	11	事前	手前	右	下	チルドレン	2.34307	5	チルドレン				119	12	同時	手前	左	上	カカリツケ	5	2.49052	1	カカリツケ
115	11	事前	手前	右	下	カンチガイ	3.66534	5	カンチガイ				120	12	同時	手前	左	下	カザリツケ	5	4.57854	1	カザリツケ
116	12	同時	手前	左	上	カツオブシ	5.75309	5	カツオブシ				121	1	同時	奥	右	上	ナライゴト	1	タイムオーバー	3	ノ〇〇ゴ〇
117	12	同時	手前	左	上	サイエンス	3.322	5	サイエンス				122	1	同時	奥	右	上	コウタイシ	3	タイムオーバー	3	コウウイ〇
118	12	同時	手前	左	中	マエバライ	3.26822	5	マエバライ				123	1	同時	奥	右	中	オモイツキ	5	3.77756	3	オモイツキ
119	12	同時	手前	左	上	カカリツケ	2.49052	5	カカリツケ				124	1	同時	奥	右	下	シナゾロエ	5	4.34226	3	シナゾロエ
120	12	同時	手前	左	下	カザリツケ	4.57854	5	カザリツケ				125	1	同時	奥	右	中	ウエスタン	5	9.02202	3	ウエスタン
													126	2	同時	手前	両眼	下	タチアガリ	4	タイムオーバー	-3	タイアガリ
エラーが出たブロック（0:正常 1:エラー）													127	2	同時	手前	両眼	下	クイチガイ	5	9.62231	-3	クイチガイ
1	2	3	4	5	6	7	8	9	10	11	12		128	2	同時	手前	両眼	中	ミナトマチ	5	6.26826	-3	ミナトマチ
0	0	0	0	0	0	0	0	0	0	0	0		129	2	同時	手前	両眼	中	イノチトリ	5	3.05513	-3	イノチトリ
文字の奥行評定（0:わからない 3:はっきりと手前 -3:はっきりと奥 10:エラー）													130	2	同時	手前	両眼	中	ヒダリハシ	5	5.86823	-3	ヒダリハシ
1	2	3	4	5	6	7	8	9	10	11	12		131	3	なし	奥	両眼	上	クリスマス	5	3.94137	-1	クリスマス
-3	-1	-3	3	3	-3	2	1	1	3	-1	1		132	3	なし	奥	両眼	上	ミナミグチ	5	8.57637	-1	ミナミグチ
													133	3	なし	奥	両眼	下	テロリスト	5	1.46594	-1	テロリスト
													134	3	なし	奥	両眼	中	ナカナオリ	5	2.76699	-1	ナカナオリ
参加者名：	2021年01月14日 15時21分												135	3	なし	奥	両眼	上	カミガカリ	5	3.85355	-1	カミガカリ
参加者名：	2021年01月14日 15時21分												136	4	事前	手前	両眼	上	セントラル	5	3.25529	-3	セントラル
													137	4	事前	手前	両眼	中	オモイヤリ	4	タイムオーバー	-3	オモイ〇リ
													138	4	事前	手前	両眼	下	アイコトバ	5	1.99764	-3	アイコトバ
3セット目													139	4	事前	手前	両眼	下	マノアタリ	5	2.27596	-3	マノアタリ
試行	ブロック	触覚定時時間	文字が手前か奥か	両眼か単眼（左右）か	文字位置（上中下）	表示された文字	文字を理解した時間（秒）	一致文字数	回答				140	4	事前	手前	両眼	下	ハタジルシ	5	6.7981	-3	ハタジルシ
121	1	同時	奥	右	上	ナライゴト	タイムオーバー	1	ノ〇〇ゴ〇				141	5	事前	手前	左	上	サバイバル	5	4.10991	3	サバイバル
122	1	同時	奥	右	上	コウタイシ	タイムオーバー	3	コウウイ〇				142	5	事前	手前	左	上	スタジアム	5	1.44232	3	スタジアム
123	1	同時	奥	右	中	オモイツキ	3.77756	5	オモイツキ				143	5	事前	手前	左	中	ミドリイロ	5	2.55365	3	ミドリイロ
124	1	同時	奥	右	下	シナゾロエ	4.34226	5	シナゾロエ				144	5	事前	手前	左	中	セキバライ	5	3.06534	3	セキバライ
125	1	同時	奥	右	中	ウエスタン	9.02202	5	ウエスタン				145	5	事前	手前	左	下	スタンバイ	5	3.74263	3	スタンバイ
126	2	同時	手前	両眼	下	タチアガリ	タイムオーバー	4	タイアガリ				146	6	事前	奥	右	上	カオナジミ	5	4.9501	1	カオナジミ
127	2	同時	手前	両眼	下	クイチガイ	9.62231	5	クイチガイ				147	6	事前	奥	右	中	アドバンス	5	3.37249	1	アドバンス
128	2	同時	手前	両眼	中	ミナトマチ	6.26826	5	ミナトマチ				148	6	事前	奥	右	中	シタゴコロ	5	3.45208	1	シタゴコロ
129	2	同時	手前	両眼	中	イノチトリ	3.05513	5	イノチトリ				149	6	事前	奥	右	下	トオマワシ	5	3.21831	1	トオマワシ
130	2	同時	手前	両眼	中	ヒダリハシ	5.86823	5	ヒダリハシ				150	6	事前	奥	右	上	パイオニア	5	4.20839	1	パイオニア
131	3	なし	奥	両眼	上	クリスマス	3.94137	5	クリスマス				151	7	なし	手前	両眼	上	アウトドア	5	3.87489	-1	アウトドア
132	3	なし	奥	両眼	上	ミナミグチ	8.57637	5	ミナミグチ				152	7	なし	手前	両眼	下	ヒガシグチ	5	3.57899	-1	ヒガシグチ
133	3	なし	奥	両眼	下	テロリスト	1.46594	5	テロリスト				153	7	なし	手前	両眼	上	クビカザリ	5	3.46757	-1	クビカザリ
134	3	なし	奥	両眼	中	ナカナオリ	2.76699	5	ナカナオリ				154	7	なし	手前	両眼	中	ハナバタケ	5	5.19042	-1	ハナバタケ
135	3	なし	奥	両眼	上	カミガカリ	3.85355	5	カミガカリ				155	7	なし	手前	両眼	中	ナガツヅキ	5	タイムオーバー	-1	ナガツヅキ
136	4	事前	手前	両眼	上	セントラル	3.25529	5	セントラル				156	8	同時	奥	両眼	上	イレカワリ	5	5.80806	0	イレカワリ
137	4	事前	手前	両眼	中	オモイヤリ	タイムオーバー	4	オモイ〇リ				157	8	同時	奥	両眼	上	ヤツアタリ	4	タイムオーバー	0	トツアタリ
138	4	事前	手前	両眼	下	アイコトバ	1.99764	5	アイコトバ				158	8	同時	奥	両眼	下	サキマワリ	5	9.27727	0	サキマワリ
139	4	事前	手前	両眼	下	マノアタリ	2.27596	5	マノアタリ				159	8	同時	奥	両眼	下	ハナシガイ	5	4.69839	0	ハナシガイ
140	4	事前	手前	両眼	下	ハタジルシ	6.7981	5	ハタジルシ				160	8	同時	奥	両眼	中	ダイビング	5	4.31007	0	ダイビング
141	5	事前	手前	左	上	サバイバル	4.10991	5	サバイバル				161	9	なし	手前	左	上	クミガシラ	4	タイムオーバー	1	タミガシラ
142	5	事前	手前	左	上	スタジアム	1.44232	5	スタジアム				162	9	なし	手前	左	下	ウケワタシ	5	5.96668	1	ウケワタシ
143	5	事前	手前	左	中	ミドリイロ	2.55365	5	ミドリイロ				163	9	なし	手前	左	下	モノグルイ	5	4.86814	1	モノグルイ
144	5	事前	手前	左	中	セキバライ	3.06534	5	セキバライ				164	9	なし	手前	左	上	ネガイゴト	5	8.31133	1	ネガイゴト
145	5	事前	手前	左	下	スタンバイ	3.74263	5	スタンバイ				165	9	なし	手前	左	下	アタマキン	5	4.1907	1	アタマキン
146	6	事前	奥	右	上	カオナジミ	4.9501	5	カオナジミ				166	10	事前	奥	両眼	上	ヒキコモリ	5	2.4192	1	ヒキコモリ
147	6	事前	奥	右	中	アドバンス	3.37249	5	アドバンス				167	10	事前	奥	両眼	上	マクラモト	5	4.22915	1	マクラモト
148	6	事前	奥	右	中	シタゴコロ	3.45208	5	シタゴコロ				168	10	事前	奥	両眼	中	フロアガリ	5	タイムオーバー	1	フロアガリ
149	6	事前	奥	右	下	トオマワシ	3.21831	5	トオマワシ				169	10	事前	奥	両眼	中	オオモウケ	5	2.50894	1	オオモウケ
150	6	事前	奥	右	上	パイオニア	4.20839	5	パイオニア				170	10	事前	奥	両眼	中	レントゲン	5	1.65304	1	レントゲン
151	7	なし	手前	両眼	上	アウトドア	3.87489	5	アウトドア				171	11	同時	手前	右	下	リアリズム	5	3.96253	-3	リアリズム
152	7	なし	手前	両眼	下	ヒガシグチ	3.57899	5	ヒガシグチ				172	11	同時	手前	右	下	イシダタミ	5	3.32427	-3	イシダタミ
153	7	なし	手前	両眼	上	クビカザリ	3.46757	5	クビカザリ				173	11	同時	手前	右	上	ストライプ	5	5.59028	-3	ストライプ
154	7	なし	手前	両眼	中	ハナバタケ	5.19042	5	ハナバタケ				174	11	同時	手前	右	上	ブラインド	5	4.42333	-3	ブラインド
155	7	なし	手前	両眼	中	ナガツヅキ	タイムオーバー	5	ナガツヅキ				175	11	同時	手前	右	下	アカウント	5	3.55732	-3	アカウント
156	8	同時	奥	両眼	上	イレカワリ	5.80806	5	イレカワリ				176	12	なし	奥	左	中	ツトメサキ	5	8.06168	3	ツトメサキ
157	8	同時	奥	両眼	上	ヤツアタリ	タイムオーバー	4	トツアタリ				177	12	なし	奥	左	中	ランキング	5	2.57912	3	ランキング
158	8	同時	奥	両眼	下	サキマワリ	9.27727	5	サキマワリ				178	12	なし	奥	左	下	ヤリナオシ	4	タイムオーバー	3	〇リナオシ
159	8	同時	奥	両眼	下	ハナシガイ	4.69839	5	ハナシガイ				179	12	なし	奥	左	上	オオワライ	4	7.13162	3	オオクライ
160	8	同時	奥	両眼	中	ダイビング	4.31007	5	ダイビング				180	12	なし	奥	左	上	マトハズレ	5	4.13326	3	マトハズレ
161	9	なし	手前	左	上	クミガシラ	タイムオーバー	4	タミガシラ				181	1	なし	手前	両眼	下	アドバイス	5	5.20442	3	アドバイス
162	9	なし	手前	左	下	ウケワタシ	5.96668	5	ウケワタシ				182	1	なし	手前	両眼	下	ノウテンキ	5	3.46761	3	ノウテンキ
163	9	なし	手前	左	下	モノグルイ	4.86814	5	モノグルイ				183	1	なし	手前	両眼	下	ムコウギシ	5	3.95759	3	ムコウギシ
164	9	なし	手前	左	上	ネガイゴト	8.31133	5	ネガイゴト				184	1	なし	手前	両眼	上	マチヅクリ	5	3.86722	3	マチヅクリ
165	9	なし	手前	左	下	アタマキン	4.1907	5	アタマキン				185	1	なし	手前	両眼	下	ユデタマゴ	5	3.48942	3	ユデタマゴ
166	10	事前	奥	両眼	上	ヒキコモリ	2.4192	5	ヒキコモリ				186	2	なし	奥	両眼	中	ミノマワリ	5	3.01862	-3	ミノマワリ
167	10	事前	奥	両眼	上	マクラモト	4.22915	5	マクラモト				187	2	なし	奥	両眼	上	ヒダリシタ	3	タイムオーバー	-3	ヒダリンク
168	10	事前	奥	両眼	中	フロアガリ	タイムオーバー	5	フロアガリ				188	2	なし	奥	両眼	下	ウナリゴエ	5	1.95576	-3	ウナリゴエ
169	10	事前	奥	両眼	中	オオモウケ	2.50894	5	オオモウケ				189	2	なし	奥	両眼	下	ストライキ	5	2.11072	-3	ストライキ
170	10	事前	奥	両眼	中	レントゲン	1.65304	5	レントゲン				190	2	なし	奥	両眼	中	ペンダント	5	4.28803	-3	ペンダント
171	11	同時	手前	右	下	リアリズム	3.96253	5	リアリズム				191	3	事前	奥	右	上	ココロマチ	5	5.09821	-1	ココロマチ
172	11	同時	手前	右	下	イシダタミ	3.32427	5	イシダタミ				192	3	事前	奥	右	上	ボクシング	5	6.1419	-1	ボクシング
173	11	同時	手前	右	上	ストライプ	5.59028	5	ストライプ				193	3	事前	奥	右	中	ナマケモノ	5	2.77413	-1	ナマケモノ
174	11	同時	手前	右	上	ブラインド	4.42333	5	ブラインド				194	3	事前	奥	右	中	トウガラシ	5	1.98593	-1	トウガラシ
175	11	同時	手前	右	下	アカウント	3.55732	5	アカウント				195	3	事前	奥	右	中	イタミドメ	5	6.81921	-1	イタミドメ
176	12	なし	奥	左	中	ツトメサキ	8.06168	5	ツトメサキ				196	4	事前	奥	両眼	下	カエリミチ	5	2.31862	-3	カエリミチ
177	12	なし	奥	左	中	ランキング	2.57912	5	ランキング				197	4	事前	奥	両眼	下	オオミソカ	5	8.87366	-3	オオミソカ
178	12	なし	奥	左	下	ヤリナオシ	タイムオーバー	4	〇リナオシ				198	4	事前	奥	両眼	下	ヒダリキキ	5	2.60691	-3	ヒダリキキ
179	12	なし	奥	左	上	オオワライ	7.13162	4	オオクライ				199	4	事前	奥	両眼	上	イヤリング	4	タイムオーバー	-3	イトリング
180	12	なし	奥	左	上	マトハズレ	4.13326	5	マトハズレ				200	4	事前	奥	両眼	上	ウシロダテ	5	9.88616	-3	ウシロダテ
													201	5	事前	手前	両眼	上	カルシウム	5	3.09761	3	カルシウム
エラーが出たブロック（0:正常 1:エラー）													202	5	事前	手前	両眼	上	スナアラシ	5	2.91095	3	スナアラシ
1	2	3	4	5	6	7	8	9	10	11	12		203	5	事前	手前	両眼	中	ピアニスト	5	3.26511	3	ピアニスト
0	0	0	0	0	0	0	0	0	0	0	0		204	5	事前	手前	両眼	下	ハナシアイ	5	3.21003	3	ハナシアイ
文字の奥行評定（0:わからない 3:はっきりと手前 -3:はっきりと奥 10:エラー）													205	5	事前	手前	両眼	上	フユヤスミ	4	タイムオーバー	3	フユ〇スミ
1	2	3	4	5	6	7	8	9	10	11	12		206	6	なし	奥	左	下	レイアウト	5	2.90782	1	レイアウト
-2	-2	-3	3	2	-1	3	-3	-1	-3	1	-2		207	6	なし	奥	左	中	オオサワギ	5	5.12292	1	オオサワギ
													208	6	なし	奥	左	中	モノヅクリ	5	5.19964	1	モノヅクリ
													209	6	なし	奥	左	下	ヒトトナリ	5	3.18864	1	ヒトトナリ
4セット目													210	6	なし	奥	左	下	スジチガイ	5	3.25565	1	スジチガイ
181	1	なし	手前	両眼	下	アドバイス	5.20442	5	アドバイス				211	7	事前	手前	右	上	カザグルマ	5	3.25288	-1	カザグルマ
182	1	なし	手前	両眼	下	ノウテンキ	3.46761	5	ノウテンキ				212	7	事前	手前	右	中	ミセドコロ	5	タイムオーバー	-1	ミセドコロ
183	1	なし	手前	両眼	下	ムコウギシ	3.95759	5	ムコウギシ				213	7	事前	手前	右	中	コンセプト	5	4.90848	-1	コンセプト
184	1	なし	手前	両眼	上	マチヅクリ	3.86722	5	マチヅクリ				214	7	事前	手前	右	上	プロダクト	5	7.05391	-1	プロダクト
185	1	なし	手前	両眼	下	ユデタマゴ	3.48942	5	ユデタマゴ				215	7	事前	手前	右	中	コチラガワ	5	4.73083	-1	コチラガワ
186	2	なし	奥	両眼	中	ミノマワリ	3.01862	5	ミノマワリ				216	8	同時	奥	左	下	オナイドシ	5	タイムオーバー	0	オナイドシ
187	2	なし	奥	両眼	上	ヒダリシタ	タイムオーバー	3	ヒダリンク				217	8	同時	奥	左	中	バイオリン	5	4.51168	0	バイオリン
188	2	なし	奥	両眼	下	ウナリゴエ	1.95576	5	ウナリゴエ				218	8	同時	奥	左	下	ヒキオトシ	5	4.94234	0	ヒキオトシ
189	2	なし	奥	両眼	下	ストライキ	2.11072	5	ストライキ				219	8	同時	奥	左	下	ツミカサネ	5	7.6871	0	ツミカサネ
190	2	なし	奥	両眼	中	ペンダント	4.28803	5	ペンダント				220	8	同時	奥	左	中	タマゴヤキ	3	タイムオーバー	0	タマネ〇キ
191	3	事前	奥	右	上	ココロマチ	5.09821	5	ココロマチ				221	9	同時	手前	右	中	オボシメシ	5	6.37565	1	オボシメシ
192	3	事前	奥	右	上	ボクシング	6.1419	5	ボクシング				222	9	同時	手前	右	下	カオアワセ	5	4.13523	1	カオアワセ
193	3	事前	奥	右	中	ナマケモノ	2.77413	5	ナマケモノ				223	9	同時	手前	右	中	マチハズレ	5	6.81342	1	マチハズレ
194	3	事前	奥	右	中	トウガラシ	1.98593	5	トウガラシ				224	9	同時	手前	右	上	トナリマチ	5	3.84638	1	トナリマチ
195	3	事前	奥	右	中	イタミドメ	6.81921	5	イタミドメ				225	9	同時	手前	右	中	オモイコミ	5	3.3894	1	オモイコミ
196	4	事前	奥	両眼	下	カエリミチ	2.31862	5	カエリミチ				226	10	なし	手前	左	中	オモシロミ	5	3.60798	1	オモシロミ
197	4	事前	奥	両眼	下	オオミソカ	8.87366	5	オオミソカ				227	10	なし	手前	左	上	ウロオボエ	5	タイムオーバー	1	ウロオボエ
198	4	事前	奥	両眼	下	ヒダリキキ	2.60691	5	ヒダリキキ				228	10	なし	手前	左	下	ワライゴエ	5	3.66874	1	ワライゴエ
199	4	事前	奥	両眼	上	イヤリング	タイムオーバー	4	イトリング				229	10	なし	手前	左	中	カゼグスリ	5	3.31248	1	カゼグスリ
200	4	事前	奥	両眼	上	ウシロダテ	9.88616	5	ウシロダテ				230	10	なし	手前	左	中	オモイキリ	5	2.48961	1	オモイキリ
201	5	事前	手前	両眼	上	カルシウム	3.09761	5	カルシウム				231	11	同時	奥	両眼	中	ウケコタエ	5	3.91872	-3	ウケコタエ
202	5	事前	手前	両眼	上	スナアラシ	2.91095	5	スナアラシ				232	11	同時	奥	両眼	上	オモテムキ	5	2.68985	-3	オモテムキ
203	5	事前	手前	両眼	中	ピアニスト	3.26511	5	ピアニスト				233	11	同時	奥	両眼	中	カカリイン	5	タイムオーバー	-3	カカリイン
204	5	事前	手前	両眼	下	ハナシアイ	3.21003	5	ハナシアイ				234	11	同時	奥	両眼	上	ノボリオリ	5	3.56595	-3	ノボリオリ
205	5	事前	手前	両眼	上	フユヤスミ	タイムオーバー	4	フユ〇スミ				235	11	同時	奥	両眼	上	ニガワライ	5	4.78888	-3	ニガワライ
206	6	なし	奥	左	下	レイアウト	2.90782	5	レイアウト				236	12	同時	手前	両眼	下	ウラオモテ	5	5.19794	3	ウラオモテ
207	6	なし	奥	左	中	オオサワギ	5.12292	5	オオサワギ				237	12	同時	手前	両眼	下	リバウンド	5	6.49063	3	リバウンド
208	6	なし	奥	左	中	モノヅクリ	5.19964	5	モノヅクリ				238	12	同時	手前	両眼	上	オワリゴロ	5	2.69164	3	オワリゴロ
209	6	なし	奥	左	下	ヒトトナリ	3.18864	5	ヒトトナリ				239	12	同時	手前	両眼	上	ヒトチガイ	5	2.55796	3	ヒトチガイ
210	6	なし	奥	左	下	スジチガイ	3.25565	5	スジチガイ				240	12	同時	手前	両眼	下	デキアガリ	5	2.44379	3	デキアガリ
211	7	事前	手前	右	上	カザグルマ	3.25288	5	カザグルマ
212	7	事前	手前	右	中	ミセドコロ	タイムオーバー	5	ミセドコロ
213	7	事前	手前	右	中	コンセプト	4.90848	5	コンセプト
214	7	事前	手前	右	上	プロダクト	7.05391	5	プロダクト
215	7	事前	手前	右	中	コチラガワ	4.73083	5	コチラガワ
216	8	同時	奥	左	下	オナイドシ	タイムオーバー	5	オナイドシ
217	8	同時	奥	左	中	バイオリン	4.51168	5	バイオリン
218	8	同時	奥	左	下	ヒキオトシ	4.94234	5	ヒキオトシ
219	8	同時	奥	左	下	ツミカサネ	7.6871	5	ツミカサネ
220	8	同時	奥	左	中	タマゴヤキ	タイムオーバー	3	タマネ〇キ
221	9	同時	手前	右	中	オボシメシ	6.37565	5	オボシメシ
222	9	同時	手前	右	下	カオアワセ	4.13523	5	カオアワセ
223	9	同時	手前	右	中	マチハズレ	6.81342	5	マチハズレ
224	9	同時	手前	右	上	トナリマチ	3.84638	5	トナリマチ
225	9	同時	手前	右	中	オモイコミ	3.3894	5	オモイコミ
226	10	なし	手前	左	中	オモシロミ	3.60798	5	オモシロミ
227	10	なし	手前	左	上	ウロオボエ	タイムオーバー	5	ウロオボエ
228	10	なし	手前	左	下	ワライゴエ	3.66874	5	ワライゴエ
229	10	なし	手前	左	中	カゼグスリ	3.31248	5	カゼグスリ
230	10	なし	手前	左	中	オモイキリ	2.48961	5	オモイキリ
231	11	同時	奥	両眼	中	ウケコタエ	3.91872	5	ウケコタエ
232	11	同時	奥	両眼	上	オモテムキ	2.68985	5	オモテムキ
233	11	同時	奥	両眼	中	カカリイン	タイムオーバー	5	カカリイン
234	11	同時	奥	両眼	上	ノボリオリ	3.56595	5	ノボリオリ
235	11	同時	奥	両眼	上	ニガワライ	4.78888	5	ニガワライ
236	12	同時	手前	両眼	下	ウラオモテ	5.19794	5	ウラオモテ
237	12	同時	手前	両眼	下	リバウンド	6.49063	5	リバウンド
238	12	同時	手前	両眼	上	オワリゴロ	2.69164	5	オワリゴロ
239	12	同時	手前	両眼	上	ヒトチガイ	2.55796	5	ヒトチガイ
240	12	同時	手前	両眼	下	デキアガリ	2.44379	5	デキアガリ
エラーが出たブロック（0:正常 1:エラー）
1	2	3	4	5	6	7	8	9	10	11	12
0	0	0	0	0	0	0	0	0	0	0	0
文字の奥行評定（0:わからない 3:はっきりと手前 -3:はっきりと奥 10:エラー）
1	2	3	4	5	6	7	8	9	10	11	12
3	-3	-1	-3	3	1	-1	0	1	1	-3	3

## Sheet: p04
B					参加者コメント：2日目は1日目より奥行の判断に集中できた
	2021年01月11日 10時20分
	2021年01月11日 10時20分
0
1セット目
試行	ブロック	触覚定時時間	文字が手前か奥か	両眼か単眼（左右）か	文字位置（上中下）	表示された文字	文字を理解した時間（秒）	一致文字数	回答
1	1	なし	奥	右	下	ノウテンキ	タイムオーバー	3	ツウテンナ
2	1	なし	奥	右	中	ストライプ	タイムオーバー	5	ストライプ
3	1	なし	奥	右	下	オボシメシ	タイムオーバー	2	オボンズジ
4	1	なし	奥	右	中	カオナジミ	タイムオーバー	2	カホノジユ
5	1	なし	奥	右	上	クミガシラ	タイムオーバー	0	ニンホン〇				試行	ブロック	触覚定時時間	文字が手前か奥か	両眼か単眼（左右）か	文字位置（上中下）	表示された文字	一致文字数	文字を理解した時間（秒）	知覚された奥行き	回答
6	2	事前	手前	左	上	ネガイゴト	タイムオーバー	4	ホガイゴト				1	1	なし	奥	右	下	ノウテンキ	3	タイムオーバー	3	ツウテンナ
7	2	事前	手前	左	上	イタミドメ	タイムオーバー	4	イタミド〇				2	1	なし	奥	右	中	ストライプ	5	タイムオーバー	3	ストライプ
8	2	事前	手前	左	上	オモイツキ	タイムオーバー	5	オモイツキ				3	1	なし	奥	右	下	オボシメシ	2	タイムオーバー	3	オボンズジ
9	2	事前	手前	左	中	リアリズム	タイムオーバー	1	スワリス〇				4	1	なし	奥	右	中	カオナジミ	2	タイムオーバー	3	カホノジユ
10	2	事前	手前	左	上	クリスマス	タイムオーバー	3	ケリスアス				5	1	なし	奥	右	上	クミガシラ	0	タイムオーバー	3	ニンホン〇
11	3	事前	手前	両眼	下	レントゲン	4.24259	5	レントゲン				6	2	事前	手前	左	上	ネガイゴト	4	タイムオーバー	3	ホガイゴト
12	3	事前	手前	両眼	上	カカリイン	4.10971	5	カカリイン				7	2	事前	手前	左	上	イタミドメ	4	タイムオーバー	3	イタミド〇
13	3	事前	手前	両眼	下	ヒガシグチ	タイムオーバー	2	ヒガンゲク				8	2	事前	手前	左	上	オモイツキ	5	タイムオーバー	3	オモイツキ
14	3	事前	手前	両眼	中	オモテムキ	6.22999	5	オモテムキ				9	2	事前	手前	左	中	リアリズム	1	タイムオーバー	3	スワリス〇
15	3	事前	手前	両眼	上	アタマキン	タイムオーバー	1	アワキ〇〇				10	2	事前	手前	左	上	クリスマス	3	タイムオーバー	3	ケリスアス
16	4	なし	奥	両眼	中	オナイドシ	タイムオーバー	4	オナイドン				11	3	事前	手前	両眼	下	レントゲン	5	4.24259	3	レントゲン
17	4	なし	奥	両眼	中	ウロオボエ	3.17717	5	ウロオボエ				12	3	事前	手前	両眼	上	カカリイン	5	4.10971	3	カカリイン
18	4	なし	奥	両眼	下	サキマワリ	タイムオーバー	2	サナアウリ				13	3	事前	手前	両眼	下	ヒガシグチ	2	タイムオーバー	3	ヒガンゲク
19	4	なし	奥	両眼	中	ヒダリキキ	タイムオーバー	4	ヒグリキキ				14	3	事前	手前	両眼	中	オモテムキ	5	6.22999	3	オモテムキ
20	4	なし	奥	両眼	上	マチヅクリ	タイムオーバー	1	アイツケリ				15	3	事前	手前	両眼	上	アタマキン	1	タイムオーバー	3	アワキ〇〇
21	5	なし	手前	右	中	ペンダント	タイムオーバー	1	〇ンガ〇〇				16	4	なし	奥	両眼	中	オナイドシ	4	タイムオーバー	-3	オナイドン
22	5	なし	手前	右	下	コウタイシ	タイムオーバー	2	コクインシ				17	4	なし	奥	両眼	中	ウロオボエ	5	3.17717	-3	ウロオボエ
23	5	なし	手前	右	中	ウシロダテ	タイムオーバー	1	ウ〇〇〇〇				18	4	なし	奥	両眼	下	サキマワリ	2	タイムオーバー	-3	サナアウリ
24	5	なし	手前	右	中	ナマケモノ	タイムオーバー	5	ナマケモノ				19	4	なし	奥	両眼	中	ヒダリキキ	4	タイムオーバー	-3	ヒグリキキ
25	5	なし	手前	右	下	アドバンス	6.22315	4	アドバイス				20	4	なし	奥	両眼	上	マチヅクリ	1	タイムオーバー	-3	アイツケリ
26	6	同時	奥	両眼	中	ブラインド	タイムオーバー	2	ブテイ〇〇				21	5	なし	手前	右	中	ペンダント	1	タイムオーバー	3	〇ンガ〇〇
27	6	同時	奥	両眼	上	ウエスタン	タイムオーバー	4	ウエスクン				22	5	なし	手前	右	下	コウタイシ	2	タイムオーバー	3	コクインシ
28	6	同時	奥	両眼	上	アウトドア	7.39722	5	アウトドア				23	5	なし	手前	右	中	ウシロダテ	1	タイムオーバー	3	ウ〇〇〇〇
29	6	同時	奥	両眼	上	コチラガワ	タイムオーバー	2	コインガ〇				24	5	なし	手前	右	中	ナマケモノ	5	タイムオーバー	3	ナマケモノ
30	6	同時	奥	両眼	上	ウケワタシ	タイムオーバー	2	ウケマワン				25	5	なし	手前	右	下	アドバンス	4	6.22315	3	アドバイス
31	7	事前	奥	両眼	中	ピアニスト	8.74155	5	ピアニスト				26	6	同時	奥	両眼	中	ブラインド	2	タイムオーバー	-3	ブテイ〇〇
32	7	事前	奥	両眼	上	ハナシガイ	タイムオーバー	0	ムノガン〇				27	6	同時	奥	両眼	上	ウエスタン	4	タイムオーバー	-3	ウエスクン
33	7	事前	奥	両眼	上	シナゾロエ	8.60164	5	シナゾロエ				28	6	同時	奥	両眼	上	アウトドア	5	7.39722	-3	アウトドア
34	7	事前	奥	両眼	上	オオモウケ	4.68607	5	オオモウケ				29	6	同時	奥	両眼	上	コチラガワ	2	タイムオーバー	-3	コインガ〇
35	7	事前	奥	両眼	下	オオワライ	タイムオーバー	4	オオワテイ				30	6	同時	奥	両眼	上	ウケワタシ	2	タイムオーバー	-3	ウケマワン
36	8	同時	奥	左	上	イノチトリ	タイムオーバー	3	イノイトイ				31	7	事前	奥	両眼	中	ピアニスト	5	8.74155	-3	ピアニスト
37	8	同時	奥	左	上	モノヅクリ	タイムオーバー	4	モノヅケリ				32	7	事前	奥	両眼	上	ハナシガイ	0	タイムオーバー	-3	ムノガン〇
38	8	同時	奥	左	下	イヤリング	タイムオーバー	4	イホリング				33	7	事前	奥	両眼	上	シナゾロエ	5	8.60164	-3	シナゾロエ
39	8	同時	奥	左	上	コンセプト	タイムオーバー	5	コンセプト				34	7	事前	奥	両眼	上	オオモウケ	5	4.68607	-3	オオモウケ
40	8	同時	奥	左	上	ヒダリハシ	タイムオーバー	2	ヒグリノン				35	7	事前	奥	両眼	下	オオワライ	4	タイムオーバー	-3	オオワテイ
41	9	事前	奥	右	上	ヒダリシタ	タイムオーバー	2	ヒグリンク				36	8	同時	奥	左	上	イノチトリ	3	タイムオーバー	3	イノイトイ
42	9	事前	奥	右	下	ムコウギシ	タイムオーバー	3	ムコウボン				37	8	同時	奥	左	上	モノヅクリ	4	タイムオーバー	3	モノヅケリ
43	9	事前	奥	右	中	トナリマチ	8.98591	5	トナリマチ				38	8	同時	奥	左	下	イヤリング	4	タイムオーバー	3	イホリング
44	9	事前	奥	右	下	ハナバタケ	タイムオーバー	1	ノトナワケ				39	8	同時	奥	左	上	コンセプト	5	タイムオーバー	3	コンセプト
45	9	事前	奥	右	上	トオマワシ	4.06422	5	トオマワシ				40	8	同時	奥	左	上	ヒダリハシ	2	タイムオーバー	3	ヒグリノン
46	10	なし	手前	両眼	中	ナライゴト	8.89741	5	ナライゴト				41	9	事前	奥	右	上	ヒダリシタ	2	タイムオーバー	3	ヒグリンク
47	10	なし	手前	両眼	上	スタンバイ	タイムオーバー	5	スタンバイ				42	9	事前	奥	右	下	ムコウギシ	3	タイムオーバー	3	ムコウボン
48	10	なし	手前	両眼	中	スジチガイ	タイムオーバー	4	スンチガイ				43	9	事前	奥	右	中	トナリマチ	5	8.98591	3	トナリマチ
49	10	なし	手前	両眼	中	カミガカリ	タイムオーバー	4	カ〇ガカリ				44	9	事前	奥	右	下	ハナバタケ	1	タイムオーバー	3	ノトナワケ
50	10	なし	手前	両眼	下	ニガワライ	6.24749	5	ニガワライ				45	9	事前	奥	右	上	トオマワシ	5	4.06422	3	トオマワシ
51	11	同時	手前	左	上	オモイコミ	8.1203	5	オモイコミ				46	10	なし	手前	両眼	中	ナライゴト	5	8.89741	3	ナライゴト
52	11	同時	手前	左	上	サバイバル	タイムオーバー	5	サバイバル				47	10	なし	手前	両眼	上	スタンバイ	5	タイムオーバー	3	スタンバイ
53	11	同時	手前	左	下	ナガツヅキ	タイムオーバー	5	ナガツヅキ				48	10	なし	手前	両眼	中	スジチガイ	4	タイムオーバー	3	スンチガイ
54	11	同時	手前	左	上	ヒキコモリ	4.02542	5	ヒキコモリ				49	10	なし	手前	両眼	中	カミガカリ	4	タイムオーバー	3	カ〇ガカリ
55	11	同時	手前	左	下	タマゴヤキ	タイムオーバー	3	アマゴホキ				50	10	なし	手前	両眼	下	ニガワライ	5	6.24749	3	ニガワライ
56	12	同時	手前	両眼	中	ウナリゴエ	7.35475	5	ウナリゴエ				51	11	同時	手前	左	上	オモイコミ	5	8.1203	3	オモイコミ
57	12	同時	手前	両眼	上	ミノマワリ	タイムオーバー	3	〇〇マワリ				52	11	同時	手前	左	上	サバイバル	5	タイムオーバー	3	サバイバル
58	12	同時	手前	両眼	上	スタジアム	4.90031	5	スタジアム				53	11	同時	手前	左	下	ナガツヅキ	5	タイムオーバー	3	ナガツヅキ
59	12	同時	手前	両眼	上	カゼグスリ	4.67963	5	カゼグスリ				54	11	同時	手前	左	上	ヒキコモリ	5	4.02542	3	ヒキコモリ
60	12	同時	手前	両眼	中	カルシウム	2.61454	5	カルシウム				55	11	同時	手前	左	下	タマゴヤキ	3	タイムオーバー	3	アマゴホキ
													56	12	同時	手前	両眼	中	ウナリゴエ	5	7.35475	3	ウナリゴエ
エラーが出たブロック（0:正常 1:エラー）													57	12	同時	手前	両眼	上	ミノマワリ	3	タイムオーバー	3	〇〇マワリ
1	2	3	4	5	6	7	8	9	10	11	12		58	12	同時	手前	両眼	上	スタジアム	5	4.90031	3	スタジアム
0	0	0	0	0	0	0	0	0	0	0	0		59	12	同時	手前	両眼	上	カゼグスリ	5	4.67963	3	カゼグスリ
文字の奥行評定（0:わからない 3:はっきりと手前 -3:はっきりと奥 10:エラー）													60	12	同時	手前	両眼	中	カルシウム	5	2.61454	3	カルシウム
1	2	3	4	5	6	7	8	9	10	11	12		61	1	なし	奥	右	下	ランキング	3	タイムオーバー	-3	ランホンゲ
3	3	3	-3	3	-3	-3	3	3	3	3	3		62	1	なし	奥	右	下	ハナシアイ	3	タイムオーバー	-3	ノナンアイ
													63	1	なし	奥	右	中	オワリゴロ	5	7.96574	-3	オワリゴロ
													64	1	なし	奥	右	中	シタゴコロ	5	3.75409	-3	シタゴコロ
2セット目													65	1	なし	奥	右	下	オモシロミ	5	8.45505	-3	オモシロミ
61	1	なし	奥	右	下	ランキング	タイムオーバー	3	ランホンゲ				66	2	なし	手前	両眼	上	マトハズレ	2	タイムオーバー	3	マト〇スム
62	1	なし	奥	右	下	ハナシアイ	タイムオーバー	3	ノナンアイ				67	2	なし	手前	両眼	中	カザグルマ	5	8.15626	3	カザグルマ
63	1	なし	奥	右	中	オワリゴロ	7.96574	5	オワリゴロ				68	2	なし	手前	両眼	上	ミナミグチ	5	タイムオーバー	3	ミナミグチ
64	1	なし	奥	右	中	シタゴコロ	3.75409	5	シタゴコロ				69	2	なし	手前	両眼	上	ウラオモテ	5	8.15597	3	ウラオモテ
65	1	なし	奥	右	下	オモシロミ	8.45505	5	オモシロミ				70	2	なし	手前	両眼	下	セントラル	5	6.02247	3	セントラル
66	2	なし	手前	両眼	上	マトハズレ	タイムオーバー	2	マト〇スム				71	3	同時	手前	左	中	イシダタミ	5	タイムオーバー	3	イシダタミ
67	2	なし	手前	両眼	中	カザグルマ	8.15626	5	カザグルマ				72	3	同時	手前	左	下	ウケコタエ	5	6.63313	3	ウケコタエ
68	2	なし	手前	両眼	上	ミナミグチ	タイムオーバー	5	ミナミグチ				73	3	同時	手前	左	上	マチハズレ	2	タイムオーバー	3	マイノズム
69	2	なし	手前	両眼	上	ウラオモテ	8.15597	5	ウラオモテ				74	3	同時	手前	左	下	フロアガリ	5	6.234	3	フロアガリ
70	2	なし	手前	両眼	下	セントラル	6.02247	5	セントラル				75	3	同時	手前	左	下	フユヤスミ	5	タイムオーバー	3	フユヤスミ
71	3	同時	手前	左	中	イシダタミ	タイムオーバー	5	イシダタミ				76	4	なし	手前	右	中	アカウント	5	5.55464	3	アカウント
72	3	同時	手前	左	下	ウケコタエ	6.63313	5	ウケコタエ				77	4	なし	手前	右	下	ヤツアタリ	4	タイムオーバー	3	ヤツアクリ
73	3	同時	手前	左	上	マチハズレ	タイムオーバー	2	マイノズム				78	4	なし	手前	右	中	テロリスト	5	3.07855	3	テロリスト
74	3	同時	手前	左	下	フロアガリ	6.234	5	フロアガリ				79	4	なし	手前	右	中	ツトメサキ	4	タイムオーバー	3	ツト〇サキ
75	3	同時	手前	左	下	フユヤスミ	タイムオーバー	5	フユヤスミ				80	4	なし	手前	右	下	ミドリイロ	5	3.13411	3	ミドリイロ
76	4	なし	手前	右	中	アカウント	5.55464	5	アカウント				81	5	なし	奥	両眼	下	トウガラシ	5	5.72052	-3	トウガラシ
77	4	なし	手前	右	下	ヤツアタリ	タイムオーバー	4	ヤツアクリ				82	5	なし	奥	両眼	下	マノアタリ	5	4.16671	-3	マノアタリ
78	4	なし	手前	右	中	テロリスト	3.07855	5	テロリスト				83	5	なし	奥	両眼	下	プロダクト	5	4.44529	-3	プロダクト
79	4	なし	手前	右	中	ツトメサキ	タイムオーバー	4	ツト〇サキ				84	5	なし	奥	両眼	下	ヤリナオシ	5	3.14595	-3	ヤリナオシ
80	4	なし	手前	右	下	ミドリイロ	3.13411	5	ミドリイロ				85	5	なし	奥	両眼	中	パイオニア	5	7.06509	-3	パイオニア
81	5	なし	奥	両眼	下	トウガラシ	5.72052	5	トウガラシ				86	6	同時	手前	両眼	上	ワライゴエ	5	8.46473	3	ワライゴエ
82	5	なし	奥	両眼	下	マノアタリ	4.16671	5	マノアタリ				87	6	同時	手前	両眼	中	アイコトバ	5	7.25661	3	アイコトバ
83	5	なし	奥	両眼	下	プロダクト	4.44529	5	プロダクト				88	6	同時	手前	両眼	中	モノグルイ	5	7.90281	3	モノグルイ
84	5	なし	奥	両眼	下	ヤリナオシ	3.14595	5	ヤリナオシ				89	6	同時	手前	両眼	中	タチアガリ	4	4.46745	3	タイアガリ
85	5	なし	奥	両眼	中	パイオニア	7.06509	5	パイオニア				90	6	同時	手前	両眼	上	オモイヤリ	4	7.62475	3	オモイホリ
86	6	同時	手前	両眼	上	ワライゴエ	8.46473	5	ワライゴエ				91	7	事前	手前	両眼	上	イレカワリ	5	2.93173	3	イレカワリ
87	6	同時	手前	両眼	中	アイコトバ	7.25661	5	アイコトバ				92	7	事前	手前	両眼	中	ダイビング	5	4.95114	3	ダイビング
88	6	同時	手前	両眼	中	モノグルイ	7.90281	5	モノグルイ				93	7	事前	手前	両眼	下	ヒトトナリ	5	4.2287	3	ヒトトナリ
89	6	同時	手前	両眼	中	タチアガリ	4.46745	4	タイアガリ				94	7	事前	手前	両眼	下	ボクシング	3	タイムオーバー	3	ボケシンゲ
90	6	同時	手前	両眼	上	オモイヤリ	7.62475	4	オモイホリ				95	7	事前	手前	両眼	上	ココロマチ	5	3.41741	3	ココロマチ
91	7	事前	手前	両眼	上	イレカワリ	2.93173	5	イレカワリ				96	8	事前	奥	両眼	中	デキアガリ	5	3.21942	3	デキアガリ
92	7	事前	手前	両眼	中	ダイビング	4.95114	5	ダイビング				97	8	事前	奥	両眼	下	ハタジルシ	5	7.09495	3	ハタジルシ
93	7	事前	手前	両眼	下	ヒトトナリ	4.2287	5	ヒトトナリ				98	8	事前	奥	両眼	上	オオミソカ	5	2.69291	3	オオミソカ
94	7	事前	手前	両眼	下	ボクシング	タイムオーバー	3	ボケシンゲ				99	8	事前	奥	両眼	上	アドバイス	5	2.84089	3	アドバイス
95	7	事前	手前	両眼	上	ココロマチ	3.41741	5	ココロマチ				100	8	事前	奥	両眼	下	ミナトマチ	5	2.38671	3	ミナトマチ
96	8	事前	奥	両眼	中	デキアガリ	3.21942	5	デキアガリ				101	9	同時	奥	左	下	ヒトチガイ	5	6.10522	3	ヒトチガイ
97	8	事前	奥	両眼	下	ハタジルシ	7.09495	5	ハタジルシ				102	9	同時	奥	左	中	ユデタマゴ	5	5.1453	3	ユデタマゴ
98	8	事前	奥	両眼	上	オオミソカ	2.69291	5	オオミソカ				103	9	同時	奥	左	下	レイアウト	5	3.64311	3	レイアウト
99	8	事前	奥	両眼	上	アドバイス	2.84089	5	アドバイス				104	9	同時	奥	左	下	クビカザリ	5	6.49819	3	クビカザリ
100	8	事前	奥	両眼	下	ミナトマチ	2.38671	5	ミナトマチ				105	9	同時	奥	左	中	リバウンド	5	2.39968	3	リバウンド
101	9	同時	奥	左	下	ヒトチガイ	6.10522	5	ヒトチガイ				106	10	同時	奥	両眼	中	ツミカサネ	5	タイムオーバー	3	ツミカサネ
102	9	同時	奥	左	中	ユデタマゴ	5.1453	5	ユデタマゴ				107	10	同時	奥	両眼	下	ミセドコロ	5	9.32358	3	ミセドコロ
103	9	同時	奥	左	下	レイアウト	3.64311	5	レイアウト				108	10	同時	奥	両眼	上	ストライキ	5	9.29955	3	ストライキ
104	9	同時	奥	左	下	クビカザリ	6.49819	5	クビカザリ				109	10	同時	奥	両眼	下	バイオリン	5	4.835	3	バイオリン
105	9	同時	奥	左	中	リバウンド	2.39968	5	リバウンド				110	10	同時	奥	両眼	中	スナアラシ	5	9.34472	3	スナアラシ
106	10	同時	奥	両眼	中	ツミカサネ	タイムオーバー	5	ツミカサネ				111	11	事前	奥	右	下	オオサワギ	4	タイムオーバー	3	オオサワボ
107	10	同時	奥	両眼	下	ミセドコロ	9.32358	5	ミセドコロ				112	11	事前	奥	右	下	セキバライ	4	タイムオーバー	3	セキイライ
108	10	同時	奥	両眼	上	ストライキ	9.29955	5	ストライキ				113	11	事前	奥	右	中	カオアワセ	5	4.41024	3	カオアワセ
109	10	同時	奥	両眼	下	バイオリン	4.835	5	バイオリン				114	11	事前	奥	右	中	カエリミチ	5	2.38637	3	カエリミチ
110	10	同時	奥	両眼	中	スナアラシ	9.34472	5	スナアラシ				115	11	事前	奥	右	中	ノボリオリ	5	2.4638	3	ノボリオリ
111	11	事前	奥	右	下	オオサワギ	タイムオーバー	4	オオサワボ				116	12	事前	手前	左	上	マクラモト	3	タイムオーバー	3	マタテモト
112	11	事前	奥	右	下	セキバライ	タイムオーバー	4	セキイライ				117	12	事前	手前	左	下	クイチガイ	5	3.89705	3	クイチガイ
113	11	事前	奥	右	中	カオアワセ	4.41024	5	カオアワセ				118	12	事前	手前	左	下	ナカナオリ	5	2.57787	3	ナカナオリ
114	11	事前	奥	右	中	カエリミチ	2.38637	5	カエリミチ				119	12	事前	手前	左	中	ヒキオトシ	5	2.39711	3	ヒキオトシ
115	11	事前	奥	右	中	ノボリオリ	2.4638	5	ノボリオリ				120	12	事前	手前	左	中	オモイキリ	5	2.46202	3	オモイキリ
116	12	事前	手前	左	上	マクラモト	タイムオーバー	3	マタテモト				121	1	事前	手前	両眼	上	イイツタエ	5	3.73167	-3	イイツタエ
117	12	事前	手前	左	下	クイチガイ	3.89705	5	クイチガイ				122	1	事前	手前	両眼	中	ウラガエシ	5	6.14274	-3	ウラガエシ
118	12	事前	手前	左	下	ナカナオリ	2.57787	5	ナカナオリ				123	1	事前	手前	両眼	下	エメラルド	5	3.47532	-3	エメラルド
119	12	事前	手前	左	中	ヒキオトシ	2.39711	5	ヒキオトシ				124	1	事前	手前	両眼	上	カンチガイ	5	3.93103	-3	カンチガイ
120	12	事前	手前	左	中	オモイキリ	2.46202	5	オモイキリ				125	1	事前	手前	両眼	下	ヒトマトメ	5	3.83112	-3	ヒトマトメ
													126	2	同時	手前	右	下	ココロガケ	5	6.74181	2	ココロガケ
エラーが出たブロック（0:正常 1:エラー）													127	2	同時	手前	右	下	サイエンス	5	5.48011	2	サイエンス
1	2	3	4	5	6	7	8	9	10	11	12		128	2	同時	手前	右	下	ヒダリウエ	5	5.13402	2	ヒダリウエ
0	0	0	0	0	0	0	0	0	0	0	0		129	2	同時	手前	右	上	リクエスト	5	7.71314	2	リクエスト
文字の奥行評定（0:わからない 3:はっきりと手前 -3:はっきりと奥 10:エラー）													130	2	同時	手前	右	中	コガネイロ	4	タイムオーバー	2	コガホイロ
1	2	3	4	5	6	7	8	9	10	11	12		131	3	事前	奥	両眼	下	ステンレス	5	3.62926	3	ステンレス
-3	3	3	3	-3	3	3	3	3	3	3	3		132	3	事前	奥	両眼	下	ヒトリジメ	5	2.66309	3	ヒトリジメ
													133	3	事前	奥	両眼	上	デイリグチ	5	タイムオーバー	3	デイリグチ
													134	3	事前	奥	両眼	下	オオアタリ	5	2.36381	3	オオアタリ
参加者名：	2021年01月12日 09時18分												135	3	事前	奥	両眼	下	エレメント	5	4.55439	3	エレメント
参加者名：	2021年01月12日 09時18分												136	4	なし	手前	両眼	下	モノゴコロ	5	5.23128	-3	モノゴコロ
													137	4	なし	手前	両眼	中	カカリツケ	5	2.25778	-3	カカリツケ
													138	4	なし	手前	両眼	上	クリスタル	5	2.72313	-3	クリスタル
3セット目													139	4	なし	手前	両眼	中	ヒトムカシ	5	2.87942	-3	ヒトムカシ
試行	ブロック	触覚定時時間	文字が手前か奥か	両眼か単眼（左右）か	文字位置（上中下）	表示された文字	文字を理解した時間（秒）	一致文字数	回答				140	4	なし	手前	両眼	下	カオカタチ	4	タイムオーバー	-3	カオカタイ
121	1	事前	手前	両眼	上	イイツタエ	3.73167	5	イイツタエ				141	5	なし	奥	左	上	クチアタリ	3	6.14017	3	タイアタリ
122	1	事前	手前	両眼	中	ウラガエシ	6.14274	5	ウラガエシ				142	5	なし	奥	左	上	カカリカン	5	5.61296	3	カカリカン
123	1	事前	手前	両眼	下	エメラルド	3.47532	5	エメラルド				143	5	なし	奥	左	上	オチコボレ	5	5.18759	3	オチコボレ
124	1	事前	手前	両眼	上	カンチガイ	3.93103	5	カンチガイ				144	5	なし	奥	左	上	カミガクシ	5	タイムオーバー	3	カミガクシ
125	1	事前	手前	両眼	下	ヒトマトメ	3.83112	5	ヒトマトメ				145	5	なし	奥	左	中	ウメキゴエ	5	4.6126	3	ウメキゴエ
126	2	同時	手前	右	下	ココロガケ	6.74181	5	ココロガケ				146	6	事前	手前	右	中	ヒダリカタ	5	4.34332	0	ヒダリカタ
127	2	同時	手前	右	下	サイエンス	5.48011	5	サイエンス				147	6	事前	手前	右	下	ツカイステ	5	6.61117	0	ツカイステ
128	2	同時	手前	右	下	ヒダリウエ	5.13402	5	ヒダリウエ				148	6	事前	手前	右	下	カゼトオシ	5	3.86491	0	カゼトオシ
129	2	同時	手前	右	上	リクエスト	7.71314	5	リクエスト				149	6	事前	手前	右	上	トドコオリ	5	2.19807	0	トドコオリ
130	2	同時	手前	右	中	コガネイロ	タイムオーバー	4	コガホイロ				150	6	事前	手前	右	下	オオイソギ	5	4.0423	0	オオイソギ
131	3	事前	奥	両眼	下	ステンレス	3.62926	5	ステンレス				151	7	同時	奥	両眼	中	トリカエシ	5	7.30631	3	トリカエシ
132	3	事前	奥	両眼	下	ヒトリジメ	2.66309	5	ヒトリジメ				152	7	同時	奥	両眼	中	アリキタリ	5	4.84533	3	アリキタリ
133	3	事前	奥	両眼	上	デイリグチ	タイムオーバー	5	デイリグチ				153	7	同時	奥	両眼	中	ヒトリゴト	5	5.11977	3	ヒトリゴト
134	3	事前	奥	両眼	下	オオアタリ	2.36381	5	オオアタリ				154	7	同時	奥	両眼	中	オリカエシ	5	6.18833	3	オリカエシ
135	3	事前	奥	両眼	下	エレメント	4.55439	5	エレメント				155	7	同時	奥	両眼	上	ステロイド	5	2.64611	3	ステロイド
136	4	なし	手前	両眼	下	モノゴコロ	5.23128	5	モノゴコロ				156	8	事前	奥	左	下	モチハコビ	5	4.17519	3	モチハコビ
137	4	なし	手前	両眼	中	カカリツケ	2.25778	5	カカリツケ				157	8	事前	奥	左	下	ココロナシ	5	2.49731	3	ココロナシ
138	4	なし	手前	両眼	上	クリスタル	2.72313	5	クリスタル				158	8	事前	奥	左	下	ウラドオリ	5	4.14258	3	ウラドオリ
139	4	なし	手前	両眼	中	ヒトムカシ	2.87942	5	ヒトムカシ				159	8	事前	奥	左	中	タチバナシ	5	2.72946	3	タチバナシ
140	4	なし	手前	両眼	下	カオカタチ	タイムオーバー	4	カオカタイ				160	8	事前	奥	左	上	オオドオリ	5	2.99721	3	オオドオリ
141	5	なし	奥	左	上	クチアタリ	6.14017	3	タイアタリ				161	9	なし	手前	右	下	カブトムシ	5	5.52001	0	カブトムシ
142	5	なし	奥	左	上	カカリカン	5.61296	5	カカリカン				162	9	なし	手前	右	中	オムライス	5	3.83447	0	オムライス
143	5	なし	奥	左	上	オチコボレ	5.18759	5	オチコボレ				163	9	なし	手前	右	上	クリカエシ	5	6.55473	0	クリカエシ
144	5	なし	奥	左	上	カミガクシ	タイムオーバー	5	カミガクシ				164	9	なし	手前	右	下	コンタクト	5	3.32323	0	コンタクト
145	5	なし	奥	左	中	ウメキゴエ	4.6126	5	ウメキゴエ				165	9	なし	手前	右	下	ヨツンバイ	2	タイムオーバー	0	ゴシンパイ
146	6	事前	手前	右	中	ヒダリカタ	4.34332	5	ヒダリカタ				166	10	同時	奥	左	中	ホメコトバ	5	8.31728	-3	ホメコトバ
147	6	事前	手前	右	下	ツカイステ	6.61117	5	ツカイステ				167	10	同時	奥	左	中	カミオムツ	5	タイムオーバー	-3	カミオムツ
148	6	事前	手前	右	下	カゼトオシ	3.86491	5	カゼトオシ				168	10	同時	奥	左	下	ランニング	3	タイムオーバー	-3	テンエング
149	6	事前	手前	右	上	トドコオリ	2.19807	5	トドコオリ				169	10	同時	奥	左	中	クスリユビ	5	9.20175	-3	クスリユビ
150	6	事前	手前	右	下	オオイソギ	4.0423	5	オオイソギ				170	10	同時	奥	左	上	モトドオリ	5	タイムオーバー	-3	モトドオリ
151	7	同時	奥	両眼	中	トリカエシ	7.30631	5	トリカエシ				171	11	なし	奥	両眼	下	モウシイレ	5	7.93735	-1	モウシイレ
152	7	同時	奥	両眼	中	アリキタリ	4.84533	5	アリキタリ				172	11	なし	奥	両眼	上	パラダイス	5	3.50204	-1	パラダイス
153	7	同時	奥	両眼	中	ヒトリゴト	5.11977	5	ヒトリゴト				173	11	なし	奥	両眼	中	コノアイダ	5	3.27778	-1	コノアイダ
154	7	同時	奥	両眼	中	オリカエシ	6.18833	5	オリカエシ				174	11	なし	奥	両眼	上	メカニズム	5	0.932672	-1	メカニズム
155	7	同時	奥	両眼	上	ステロイド	2.64611	5	ステロイド				175	11	なし	奥	両眼	上	サシツカエ	4	0.989637	-1	サンツカエ
156	8	事前	奥	左	下	モチハコビ	4.17519	5	モチハコビ				176	12	同時	手前	両眼	上	ツキアカリ	5	2.35309	1	ツキアカリ
157	8	事前	奥	左	下	ココロナシ	2.49731	5	ココロナシ				177	12	同時	手前	両眼	上	マエカガミ	5	5.41293	1	マエカガミ
158	8	事前	奥	左	下	ウラドオリ	4.14258	5	ウラドオリ				178	12	同時	手前	両眼	中	イソウロウ	5	5.00144	1	イソウロウ
159	8	事前	奥	左	中	タチバナシ	2.72946	5	タチバナシ				179	12	同時	手前	両眼	下	ケンザカイ	5	2.78662	1	ケンザカイ
160	8	事前	奥	左	上	オオドオリ	2.99721	5	オオドオリ				180	12	同時	手前	両眼	中	クミアワセ	5	4.66911	1	クミアワセ
161	9	なし	手前	右	下	カブトムシ	5.52001	5	カブトムシ				181	1	同時	奥	両眼	上	アトマワシ	5	8.53588	-3	アトマワシ
162	9	なし	手前	右	中	オムライス	3.83447	5	オムライス				182	1	同時	奥	両眼	上	サングラス	3	タイムオーバー	-3	サンダンス
163	9	なし	手前	右	上	クリカエシ	6.55473	5	クリカエシ				183	1	同時	奥	両眼	中	オトコマエ	5	5.51216	-3	オトコマエ
164	9	なし	手前	右	下	コンタクト	3.32323	5	コンタクト				184	1	同時	奥	両眼	上	サキオクリ	5	6.39054	-3	サキオクリ
165	9	なし	手前	右	下	ヨツンバイ	タイムオーバー	2	ゴシンパイ				185	1	同時	奥	両眼	中	イノチガケ	5	3.35565	-3	イノチガケ
166	10	同時	奥	左	中	ホメコトバ	8.31728	5	ホメコトバ				186	2	事前	手前	右	下	ミズビタシ	5	9.52054	2	ミズビタシ
167	10	同時	奥	左	中	カミオムツ	タイムオーバー	5	カミオムツ				187	2	事前	手前	右	中	モノガタリ	5	3.63266	2	モノガタリ
168	10	同時	奥	左	下	ランニング	タイムオーバー	3	テンエング				188	2	事前	手前	右	下	カワリモノ	5	2.80951	2	カワリモノ
169	10	同時	奥	左	中	クスリユビ	9.20175	5	クスリユビ				189	2	事前	手前	右	中	ノリゴコチ	5	4.68678	2	ノリゴコチ
170	10	同時	奥	左	上	モトドオリ	タイムオーバー	5	モトドオリ				190	2	事前	手前	右	下	アバラボネ	2	タイムオーバー	2	アラバボホ
171	11	なし	奥	両眼	下	モウシイレ	7.93735	5	モウシイレ				191	3	同時	手前	両眼	上	オオオトコ	5	5.23098	3	オオオトコ
172	11	なし	奥	両眼	上	パラダイス	3.50204	5	パラダイス				192	3	同時	手前	両眼	下	イナカモノ	5	3.53437	3	イナカモノ
173	11	なし	奥	両眼	中	コノアイダ	3.27778	5	コノアイダ				193	3	同時	手前	両眼	上	フタリグミ	4	タイムオーバー	3	ワタリグミ
174	11	なし	奥	両眼	上	メカニズム	0.932672	5	メカニズム				194	3	同時	手前	両眼	中	モウシワケ	5	6.01288	3	モウシワケ
175	11	なし	奥	両眼	上	サシツカエ	0.989637	4	サンツカエ				195	3	同時	手前	両眼	下	サキノバシ	5	4.19128	3	サキノバシ
176	12	同時	手前	両眼	上	ツキアカリ	2.35309	5	ツキアカリ				196	4	事前	奥	両眼	下	チルドレン	5	2.51984	-3	チルドレン
177	12	同時	手前	両眼	上	マエカガミ	5.41293	5	マエカガミ				197	4	事前	奥	両眼	下	ヒガシガワ	5	2.16445	-3	ヒガシガワ
178	12	同時	手前	両眼	中	イソウロウ	5.00144	5	イソウロウ				198	4	事前	奥	両眼	中	レスポンス	5	2.06363	-3	レスポンス
179	12	同時	手前	両眼	下	ケンザカイ	2.78662	5	ケンザカイ				199	4	事前	奥	両眼	上	エンジニア	5	3.13137	-3	エンジニア
180	12	同時	手前	両眼	中	クミアワセ	4.66911	5	クミアワセ				200	4	事前	奥	両眼	上	ミズタマリ	5	6.70719	-3	ミズタマリ
													201	5	同時	手前	左	上	イシヅクリ	3	タイムオーバー	3	イノジケリ
エラーが出たブロック（0:正常 1:エラー）													202	5	同時	手前	左	中	イキノコリ	5	7.35639	3	イキノコリ
1	2	3	4	5	6	7	8	9	10	11	12		203	5	同時	手前	左	下	ムカイガワ	5	タイムオーバー	3	ムカイガワ
0	0	0	0	0	0	0	0	0	0	0	0		204	5	同時	手前	左	下	メシツカイ	5	4.12166	3	メシツカイ
文字の奥行評定（0:わからない 3:はっきりと手前 -3:はっきりと奥 10:エラー）													205	5	同時	手前	左	中	イキドマリ	5	タイムオーバー	3	イキドマリ
1	2	3	4	5	6	7	8	9	10	11	12		206	6	なし	奥	右	上	イイマワシ	5	3.16309	0	イイマワシ
3	3	-3	3	-1	-1	-3	-1	1	1	-3	3		207	6	なし	奥	右	下	カメラマン	5	1.48847	0	カメラマン
													208	6	なし	奥	右	上	ヒトヤスミ	4	タイムオーバー	0	ヒトトスミ
													209	6	なし	奥	右	中	カツオブシ	5	3.3224	0	カツオブシ
4セット目													210	6	なし	奥	右	下	スクリプト	5	5.09992	0	スクリプト
181	1	同時	奥	両眼	上	アトマワシ	8.53588	5	アトマワシ				211	7	事前	手前	両眼	上	ツヅケザマ	5	6.06452	3	ツヅケザマ
182	1	同時	奥	両眼	上	サングラス	タイムオーバー	3	サンダンス				212	7	事前	手前	両眼	上	モノオモイ	5	2.32928	3	モノオモイ
183	1	同時	奥	両眼	中	オトコマエ	5.51216	5	オトコマエ				213	7	事前	手前	両眼	上	ミズアライ	5	4.16596	3	ミズアライ
184	1	同時	奥	両眼	上	サキオクリ	6.39054	5	サキオクリ				214	7	事前	手前	両眼	中	アマクダリ	5	4.47653	3	アマクダリ
185	1	同時	奥	両眼	中	イノチガケ	3.35565	5	イノチガケ				215	7	事前	手前	両眼	中	ノボリザカ	5	2.73003	3	ノボリザカ
186	2	事前	手前	右	下	ミズビタシ	9.52054	5	ミズビタシ				216	8	なし	手前	両眼	中	ミエカクレ	5	2.98597	3	ミエカクレ
187	2	事前	手前	右	中	モノガタリ	3.63266	5	モノガタリ				217	8	なし	手前	両眼	上	サトガエリ	5	3.66817	3	サトガエリ
188	2	事前	手前	右	下	カワリモノ	2.80951	5	カワリモノ				218	8	なし	手前	両眼	上	マエバライ	5	1.02383	3	マエバライ
189	2	事前	手前	右	中	ノリゴコチ	4.68678	5	ノリゴコチ				219	8	なし	手前	両眼	中	ツカイワケ	5	2.18001	3	ツカイワケ
190	2	事前	手前	右	下	アバラボネ	タイムオーバー	2	アラバボホ				220	8	なし	手前	両眼	上	ツキアタリ	5	1.94614	3	ツキアタリ
191	3	同時	手前	両眼	上	オオオトコ	5.23098	5	オオオトコ				221	9	事前	奥	左	中	エトセトラ	5	2.84106	0	エトセトラ
192	3	同時	手前	両眼	下	イナカモノ	3.53437	5	イナカモノ				222	9	事前	奥	左	中	オボエガキ	5	4.36474	0	オボエガキ
193	3	同時	手前	両眼	上	フタリグミ	タイムオーバー	4	ワタリグミ				223	9	事前	奥	左	上	カザリツケ	5	3.03009	0	カザリツケ
194	3	同時	手前	両眼	中	モウシワケ	6.01288	5	モウシワケ				224	9	事前	奥	左	上	ルネサンス	4	6.81866	0	ルオサンス
195	3	同時	手前	両眼	下	サキノバシ	4.19128	5	サキノバシ				225	9	事前	奥	左	中	ミヤゲモノ	4	タイムオーバー	0	ミトゲモノ
196	4	事前	奥	両眼	下	チルドレン	2.51984	5	チルドレン				226	10	なし	奥	両眼	中	ムコウガワ	5	3.98606	-3	ムコウガワ
197	4	事前	奥	両眼	下	ヒガシガワ	2.16445	5	ヒガシガワ				227	10	なし	奥	両眼	上	スイミング	5	5.01956	-3	スイミング
198	4	事前	奥	両眼	中	レスポンス	2.06363	5	レスポンス				228	10	なし	奥	両眼	下	イキドオリ	4	タイムオーバー	-3	イホドオリ
199	4	事前	奥	両眼	上	エンジニア	3.13137	5	エンジニア				229	10	なし	奥	両眼	中	カタツムリ	5	3.4335	-3	カタツムリ
200	4	事前	奥	両眼	上	ミズタマリ	6.70719	5	ミズタマリ				230	10	なし	奥	両眼	中	インパクト	5	5.11073	-3	インパクト
201	5	同時	手前	左	上	イシヅクリ	タイムオーバー	3	イノジケリ				231	11	同時	奥	右	下	オトシアナ	5	8.52908	-1	オトシアナ
202	5	同時	手前	左	中	イキノコリ	7.35639	5	イキノコリ				232	11	同時	奥	右	下	ランドセル	5	5.57781	-1	ランドセル
203	5	同時	手前	左	下	ムカイガワ	タイムオーバー	5	ムカイガワ				233	11	同時	奥	右	中	サカナツリ	5	9.19012	-1	サカナツリ
204	5	同時	手前	左	下	メシツカイ	4.12166	5	メシツカイ				234	11	同時	奥	右	上	フライパン	5	5.93424	-1	フライパン
205	5	同時	手前	左	中	イキドマリ	タイムオーバー	5	イキドマリ				235	11	同時	奥	右	上	ムダヅカイ	5	7.6995	-1	ムダヅカイ
206	6	なし	奥	右	上	イイマワシ	3.16309	5	イイマワシ				236	12	なし	手前	左	下	アイランド	5	3.11873	1	アイランド
207	6	なし	奥	右	下	カメラマン	1.48847	5	カメラマン				237	12	なし	手前	左	下	ナトリウム	5	2.88673	1	ナトリウム
208	6	なし	奥	右	上	ヒトヤスミ	タイムオーバー	4	ヒトトスミ				238	12	なし	手前	左	下	ホトトギス	5	0.779408	1	ホトトギス
209	6	なし	奥	右	中	カツオブシ	3.3224	5	カツオブシ				239	12	なし	手前	左	中	タダシガキ	5	3.75538	1	タダシガキ
210	6	なし	奥	右	下	スクリプト	5.09992	5	スクリプト				240	12	なし	手前	左	中	トリシラベ	5	3.40306	1	トリシラベ
211	7	事前	手前	両眼	上	ツヅケザマ	6.06452	5	ツヅケザマ
212	7	事前	手前	両眼	上	モノオモイ	2.32928	5	モノオモイ
213	7	事前	手前	両眼	上	ミズアライ	4.16596	5	ミズアライ
214	7	事前	手前	両眼	中	アマクダリ	4.47653	5	アマクダリ
215	7	事前	手前	両眼	中	ノボリザカ	2.73003	5	ノボリザカ
216	8	なし	手前	両眼	中	ミエカクレ	2.98597	5	ミエカクレ
217	8	なし	手前	両眼	上	サトガエリ	3.66817	5	サトガエリ
218	8	なし	手前	両眼	上	マエバライ	1.02383	5	マエバライ
219	8	なし	手前	両眼	中	ツカイワケ	2.18001	5	ツカイワケ
220	8	なし	手前	両眼	上	ツキアタリ	1.94614	5	ツキアタリ
221	9	事前	奥	左	中	エトセトラ	2.84106	5	エトセトラ
222	9	事前	奥	左	中	オボエガキ	4.36474	5	オボエガキ
223	9	事前	奥	左	上	カザリツケ	3.03009	5	カザリツケ
224	9	事前	奥	左	上	ルネサンス	6.81866	4	ルオサンス
225	9	事前	奥	左	中	ミヤゲモノ	タイムオーバー	4	ミトゲモノ
226	10	なし	奥	両眼	中	ムコウガワ	3.98606	5	ムコウガワ
227	10	なし	奥	両眼	上	スイミング	5.01956	5	スイミング
228	10	なし	奥	両眼	下	イキドオリ	タイムオーバー	4	イホドオリ
229	10	なし	奥	両眼	中	カタツムリ	3.4335	5	カタツムリ
230	10	なし	奥	両眼	中	インパクト	5.11073	5	インパクト
231	11	同時	奥	右	下	オトシアナ	8.52908	5	オトシアナ
232	11	同時	奥	右	下	ランドセル	5.57781	5	ランドセル
233	11	同時	奥	右	中	サカナツリ	9.19012	5	サカナツリ
234	11	同時	奥	右	上	フライパン	5.93424	5	フライパン
235	11	同時	奥	右	上	ムダヅカイ	7.6995	5	ムダヅカイ
236	12	なし	手前	左	下	アイランド	3.11873	5	アイランド
237	12	なし	手前	左	下	ナトリウム	2.88673	5	ナトリウム
238	12	なし	手前	左	下	ホトトギス	0.779408	5	ホトトギス
239	12	なし	手前	左	中	タダシガキ	3.75538	5	タダシガキ
240	12	なし	手前	左	中	トリシラベ	3.40306	5	トリシラベ
エラーが出たブロック（0:正常 1:エラー）
1	2	3	4	5	6	7	8	9	10	11	12
0	0	0	0	0	0	0	0	0	0	0	0
文字の奥行評定（0:わからない 3:はっきりと手前 -3:はっきりと奥 10:エラー）
1	2	3	4	5	6	7	8	9	10	11	12
-3	2	3	-3	3	0	3	3	0	-3	-1	1

## Sheet: p05
B					参加者コメント：同時触覚のときは触るのに集中しすぎて読むのがおろそかになったときがしばしばあった。
	2020年12月14日 17時34分				実験者コメント：読むのと触るのに集中しすぎて奥行について見るのを忘れ気味な印象でした。事前のテストで立体視力は十分でしたが、奥行評定はなんとなくで答えているかもしれません。
	2020年12月14日 17時34分
0
1セット目
試行	ブロック	触覚定時時間	文字が手前か奥か	両眼か単眼（左右）か	文字位置（上中下）	表示された文字	文字を理解した時間（秒）	一致文字数	回答
1	1	事前	手前	両眼	上	ボクシング	2.68627	5	ボクシング
2	1	事前	手前	両眼	上	サバイバル	1.78768	5	サバイバル
3	1	事前	手前	両眼	中	オオミソカ	タイムオーバー	0	〇〇〇〇〇
4	1	事前	手前	両眼	下	カルシウム	4.57645	5	カルシウム
5	1	事前	手前	両眼	上	マチヅクリ	タイムオーバー	1	〇〇〇〇リ				試行	ブロック	触覚定時時間	文字が手前か奥か	両眼か単眼（左右）か	文字位置（上中下）	表示された文字	一致文字数	文字を理解した時間（秒）	知覚された奥行き	回答
6	2	なし	手前	右	上	セキバライ	タイムオーバー	0	〇〇〇〇〇				1	1	事前	手前	両眼	上	ボクシング	5	2.68627	1	ボクシング
7	2	なし	手前	右	上	スナアラシ	タイムオーバー	0	〇〇〇〇〇				2	1	事前	手前	両眼	上	サバイバル	5	1.78768	1	サバイバル
8	2	なし	手前	右	下	ヒダリハシ	タイムオーバー	2	ヒ〇〇リ〇				3	1	事前	手前	両眼	中	オオミソカ	0	タイムオーバー	1	〇〇〇〇〇
9	2	なし	手前	右	中	ニガワライ	タイムオーバー	1	〇ガ〇〇〇				4	1	事前	手前	両眼	下	カルシウム	5	4.57645	1	カルシウム
10	2	なし	手前	右	下	タマゴヤキ	タイムオーバー	0	〇〇〇〇ホ				5	1	事前	手前	両眼	上	マチヅクリ	1	タイムオーバー	1	〇〇〇〇リ
11	3	なし	手前	両眼	下	オワリゴロ	タイムオーバー	0	〇〇〇〇ゴ				6	2	なし	手前	右	上	セキバライ	0	タイムオーバー	0	〇〇〇〇〇
12	3	なし	手前	両眼	中	ダイビング	タイムオーバー	1	〇イ〇〇〇				7	2	なし	手前	右	上	スナアラシ	0	タイムオーバー	0	〇〇〇〇〇
13	3	なし	手前	両眼	下	ヒガシグチ	タイムオーバー	1	〇ガ〇〇〇				8	2	なし	手前	右	下	ヒダリハシ	2	タイムオーバー	0	ヒ〇〇リ〇
14	3	なし	手前	両眼	中	タチアガリ	タイムオーバー	1	〇〇〇ガ〇				9	2	なし	手前	右	中	ニガワライ	1	タイムオーバー	0	〇ガ〇〇〇
15	3	なし	手前	両眼	中	イシダタミ	タイムオーバー	1	イ〇〇〇〇				10	2	なし	手前	右	下	タマゴヤキ	0	タイムオーバー	0	〇〇〇〇ホ
16	4	事前	奥	左	中	ココロマチ	タイムオーバー	3	ココロ〇イ				11	3	なし	手前	両眼	下	オワリゴロ	0	タイムオーバー	0	〇〇〇〇ゴ
17	4	事前	奥	左	上	レイアウト	5.85306	5	レイアウト				12	3	なし	手前	両眼	中	ダイビング	1	タイムオーバー	0	〇イ〇〇〇
18	4	事前	奥	左	上	オナイドシ	タイムオーバー	2	オ〇〇ド〇				13	3	なし	手前	両眼	下	ヒガシグチ	1	タイムオーバー	0	〇ガ〇〇〇
19	4	事前	奥	左	中	ウラオモテ	タイムオーバー	2	ウ〇オ〇〇				14	3	なし	手前	両眼	中	タチアガリ	1	タイムオーバー	0	〇〇〇ガ〇
20	4	事前	奥	左	上	ナライゴト	タイムオーバー	0	ノ〇〇〇〇				15	3	なし	手前	両眼	中	イシダタミ	1	タイムオーバー	0	イ〇〇〇〇
21	5	事前	奥	両眼	中	オモイコミ	6.5316	5	オモイコミ				16	4	事前	奥	左	中	ココロマチ	3	タイムオーバー	1	ココロ〇イ
22	5	事前	奥	両眼	下	アウトドア	2.05214	5	アウトドア				17	4	事前	奥	左	上	レイアウト	5	5.85306	1	レイアウト
23	5	事前	奥	両眼	中	ウナリゴエ	7.0302	5	ウナリゴエ				18	4	事前	奥	左	上	オナイドシ	2	タイムオーバー	1	オ〇〇ド〇
24	5	事前	奥	両眼	下	テロリスト	2.62907	5	テロリスト				19	4	事前	奥	左	中	ウラオモテ	2	タイムオーバー	1	ウ〇オ〇〇
25	5	事前	奥	両眼	下	ウケコタエ	3.29691	5	ウケコタエ				20	4	事前	奥	左	上	ナライゴト	0	タイムオーバー	1	ノ〇〇〇〇
26	6	同時	奥	両眼	中	デキアガリ	タイムオーバー	1	デ〇〇〇〇				21	5	事前	奥	両眼	中	オモイコミ	5	6.5316	-3	オモイコミ
27	6	同時	奥	両眼	下	ウエスタン	6.4334	5	ウエスタン				22	5	事前	奥	両眼	下	アウトドア	5	2.05214	-3	アウトドア
28	6	同時	奥	両眼	下	ハナバタケ	6.49812	5	ハナバタケ				23	5	事前	奥	両眼	中	ウナリゴエ	5	7.0302	-3	ウナリゴエ
29	6	同時	奥	両眼	下	イノチトリ	4.69873	5	イノチトリ				24	5	事前	奥	両眼	下	テロリスト	5	2.62907	-3	テロリスト
30	6	同時	奥	両眼	下	アイコトバ	2.08905	5	アイコトバ				25	5	事前	奥	両眼	下	ウケコタエ	5	3.29691	-3	ウケコタエ
31	7	同時	手前	両眼	下	ネガイゴト	タイムオーバー	4	〇ガイゴト				26	6	同時	奥	両眼	中	デキアガリ	1	タイムオーバー	-2	デ〇〇〇〇
32	7	同時	手前	両眼	中	ナマケモノ	6.95844	5	ナマケモノ				27	6	同時	奥	両眼	下	ウエスタン	5	6.4334	-2	ウエスタン
33	7	同時	手前	両眼	上	カゼグスリ	4.58929	5	カゼグスリ				28	6	同時	奥	両眼	下	ハナバタケ	5	6.49812	-2	ハナバタケ
34	7	同時	手前	両眼	中	トウガラシ	8.65641	5	トウガラシ				29	6	同時	奥	両眼	下	イノチトリ	5	4.69873	-2	イノチトリ
35	7	同時	手前	両眼	中	カオナジミ	6.95919	5	カオナジミ				30	6	同時	奥	両眼	下	アイコトバ	5	2.08905	-2	アイコトバ
36	8	事前	手前	右	中	スタンバイ	5.39879	5	スタンバイ				31	7	同時	手前	両眼	下	ネガイゴト	4	タイムオーバー	-1	〇ガイゴト
37	8	事前	手前	右	上	ツミカサネ	5.23089	5	ツミカサネ				32	7	同時	手前	両眼	中	ナマケモノ	5	6.95844	-1	ナマケモノ
38	8	事前	手前	右	上	アカウント	3.78831	5	アカウント				33	7	同時	手前	両眼	上	カゼグスリ	5	4.58929	-1	カゼグスリ
39	8	事前	手前	右	下	ランキング	タイムオーバー	1	〇シキ〇〇				34	7	同時	手前	両眼	中	トウガラシ	5	8.65641	-1	トウガラシ
40	8	事前	手前	右	下	ヒトトナリ	5.66479	5	ヒトトナリ				35	7	同時	手前	両眼	中	カオナジミ	5	6.95919	-1	カオナジミ
41	9	なし	奥	両眼	下	セントラル	2.67416	5	セントラル				36	8	事前	手前	右	中	スタンバイ	5	5.39879	3	スタンバイ
42	9	なし	奥	両眼	下	ストライキ	タイムオーバー	4	ストライ〇				37	8	事前	手前	右	上	ツミカサネ	5	5.23089	3	ツミカサネ
43	9	なし	奥	両眼	中	コチラガワ	5.31209	5	コチラガワ				38	8	事前	手前	右	上	アカウント	5	3.78831	3	アカウント
44	9	なし	奥	両眼	上	ナガツヅキ	タイムオーバー	1	ノガ〇〇〇				39	8	事前	手前	右	下	ランキング	1	タイムオーバー	3	〇シキ〇〇
45	9	なし	奥	両眼	下	スジチガイ	4.53228	5	スジチガイ				40	8	事前	手前	右	下	ヒトトナリ	5	5.66479	3	ヒトトナリ
46	10	なし	奥	左	下	ハタジルシ	タイムオーバー	2	〇〇ジル〇				41	9	なし	奥	両眼	下	セントラル	5	2.67416	-3	セントラル
47	10	なし	奥	左	下	シタゴコロ	7.07779	5	シタゴコロ				42	9	なし	奥	両眼	下	ストライキ	4	タイムオーバー	-3	ストライ〇
48	10	なし	奥	左	上	ミノマワリ	8.65689	5	ミノマワリ				43	9	なし	奥	両眼	中	コチラガワ	5	5.31209	-3	コチラガワ
49	10	なし	奥	左	中	ミドリイロ	4.36638	5	ミドリイロ				44	9	なし	奥	両眼	上	ナガツヅキ	1	タイムオーバー	-3	ノガ〇〇〇
50	10	なし	奥	左	中	シナゾロエ	5.36754	5	シナゾロエ				45	9	なし	奥	両眼	下	スジチガイ	5	4.53228	-3	スジチガイ
51	11	同時	手前	右	上	オモイヤリ	タイムオーバー	4	オモイ〇リ				46	10	なし	奥	左	下	ハタジルシ	2	タイムオーバー	-1	〇〇ジル〇
52	11	同時	手前	右	中	コンセプト	6.63382	5	コンセプト				47	10	なし	奥	左	下	シタゴコロ	5	7.07779	-1	シタゴコロ
53	11	同時	手前	右	上	ヒダリシタ	タイムオーバー	2	ヒ〇リダ〇				48	10	なし	奥	左	上	ミノマワリ	5	8.65689	-1	ミノマワリ
54	11	同時	手前	右	中	オオワライ	タイムオーバー	2	オオ〇シ〇				49	10	なし	奥	左	中	ミドリイロ	5	4.36638	-1	ミドリイロ
55	11	同時	手前	右	下	ミナトマチ	8.14581	5	ミナトマチ				50	10	なし	奥	左	中	シナゾロエ	5	5.36754	-1	シナゾロエ
56	12	同時	奥	左	上	カミガカリ	9.57283	5	カミガカリ				51	11	同時	手前	右	上	オモイヤリ	4	タイムオーバー	0	オモイ〇リ
57	12	同時	奥	左	下	コウタイシ	9.63394	5	コウタイシ				52	11	同時	手前	右	中	コンセプト	5	6.63382	0	コンセプト
58	12	同時	奥	左	下	ワライゴエ	タイムオーバー	4	〇ライゴエ				53	11	同時	手前	右	上	ヒダリシタ	2	タイムオーバー	0	ヒ〇リダ〇
59	12	同時	奥	左	下	レントゲン	3.76758	5	レントゲン				54	11	同時	手前	右	中	オオワライ	2	タイムオーバー	0	オオ〇シ〇
60	12	同時	奥	左	中	バイオリン	6.48015	5	バイオリン				55	11	同時	手前	右	下	ミナトマチ	5	8.14581	0	ミナトマチ
													56	12	同時	奥	左	上	カミガカリ	5	9.57283	-1	カミガカリ
エラーが出たブロック（0:正常 1:エラー）													57	12	同時	奥	左	下	コウタイシ	5	9.63394	-1	コウタイシ
1	2	3	4	5	6	7	8	9	10	11	12		58	12	同時	奥	左	下	ワライゴエ	4	タイムオーバー	-1	〇ライゴエ
0	0	0	0	0	0	0	0	0	0	0	0		59	12	同時	奥	左	下	レントゲン	5	3.76758	-1	レントゲン
文字の奥行評定（0:わからない 3:はっきりと手前 -3:はっきりと奥 10:エラー）													60	12	同時	奥	左	中	バイオリン	5	6.48015	-1	バイオリン
1	2	3	4	5	6	7	8	9	10	11	12		61	1	なし	奥	両眼	下	サキマワリ	4	タイムオーバー	-1	サ〇マワリ
1	0	0	1	-3	-2	-1	3	-3	-1	0	-1		62	1	なし	奥	両眼	中	ウロオボエ	5	4.05767	-1	ウロオボエ
													63	1	なし	奥	両眼	上	マクラモト	3	タイムオーバー	-1	マケ〇モト
													64	1	なし	奥	両眼	下	クビカザリ	4	タイムオーバー	-1	タビカザリ
2セット目													65	1	なし	奥	両眼	下	ハナシアイ	5	5.0565	-1	ハナシアイ
61	1	なし	奥	両眼	下	サキマワリ	タイムオーバー	4	サ〇マワリ				66	2	同時	手前	右	中	オモイキリ	4	タイムオーバー	0	オモイ〇リ
62	1	なし	奥	両眼	中	ウロオボエ	4.05767	5	ウロオボエ				67	2	同時	手前	右	上	クミガシラ	1	タイムオーバー	0	〇〇ガ〇〇
63	1	なし	奥	両眼	上	マクラモト	タイムオーバー	3	マケ〇モト				68	2	同時	手前	右	下	ヒキコモリ	5	8.61318	0	ヒキコモリ
64	1	なし	奥	両眼	下	クビカザリ	タイムオーバー	4	タビカザリ				69	2	同時	手前	右	中	カエリミチ	5	6.19078	0	カエリミチ
65	1	なし	奥	両眼	下	ハナシアイ	5.0565	5	ハナシアイ				70	2	同時	手前	右	上	ハナシガイ	2	タイムオーバー	0	ハナ〇〇〇
66	2	同時	手前	右	中	オモイキリ	タイムオーバー	4	オモイ〇リ				71	3	なし	奥	左	中	ヒキオトシ	5	5.21829	-1	ヒキオトシ
67	2	同時	手前	右	上	クミガシラ	タイムオーバー	1	〇〇ガ〇〇				72	3	なし	奥	左	上	カオアワセ	5	2.24513	-1	カオアワセ
68	2	同時	手前	右	下	ヒキコモリ	8.61318	5	ヒキコモリ				73	3	なし	奥	左	下	アタマキン	3	タイムオーバー	-1	アタマ〇〇
69	2	同時	手前	右	中	カエリミチ	6.19078	5	カエリミチ				74	3	なし	奥	左	上	マノアタリ	1	タイムオーバー	-1	〇〇〇リリ
70	2	同時	手前	右	上	ハナシガイ	タイムオーバー	2	ハナ〇〇〇				75	3	なし	奥	左	下	トナリマチ	5	6.34511	-1	トナリマチ
71	3	なし	奥	左	中	ヒキオトシ	5.21829	5	ヒキオトシ				76	4	事前	奥	右	下	ストライプ	5	8.09772	1	ストライプ
72	3	なし	奥	左	上	カオアワセ	2.24513	5	カオアワセ				77	4	事前	奥	右	中	モノヅクリ	3	タイムオーバー	1	モノ〇ケリ
73	3	なし	奥	左	下	アタマキン	タイムオーバー	3	アタマ〇〇				78	4	事前	奥	右	中	オモイツキ	5	5.4839	1	オモイツキ
74	3	なし	奥	左	上	マノアタリ	タイムオーバー	1	〇〇〇リリ				79	4	事前	奥	右	中	ブラインド	5	7.8979	1	ブラインド
75	3	なし	奥	左	下	トナリマチ	6.34511	5	トナリマチ				80	4	事前	奥	右	上	ヒダリキキ	5	3.96341	1	ヒダリキキ
76	4	事前	奥	右	下	ストライプ	8.09772	5	ストライプ				81	5	事前	手前	両眼	上	リアリズム	5	3.54265	3	リアリズム
77	4	事前	奥	右	中	モノヅクリ	タイムオーバー	3	モノ〇ケリ				82	5	事前	手前	両眼	上	ノウテンキ	5	2.18621	3	ノウテンキ
78	4	事前	奥	右	中	オモイツキ	5.4839	5	オモイツキ				83	5	事前	手前	両眼	中	アドバイス	5	1.67601	3	アドバイス
79	4	事前	奥	右	中	ブラインド	7.8979	5	ブラインド				84	5	事前	手前	両眼	上	フロアガリ	5	2.82019	3	フロアガリ
80	4	事前	奥	右	上	ヒダリキキ	3.96341	5	ヒダリキキ				85	5	事前	手前	両眼	上	ユデタマゴ	3	タイムオーバー	3	ユデ〇アゴ
81	5	事前	手前	両眼	上	リアリズム	3.54265	5	リアリズム				86	6	事前	奥	両眼	下	ナカナオリ	5	1.95121	-2	ナカナオリ
82	5	事前	手前	両眼	上	ノウテンキ	2.18621	5	ノウテンキ				87	6	事前	奥	両眼	中	スタジアム	5	4.38612	-2	スタジアム
83	5	事前	手前	両眼	中	アドバイス	1.67601	5	アドバイス				88	6	事前	奥	両眼	中	プロダクト	2	タイムオーバー	-2	プログ〇〇
84	5	事前	手前	両眼	上	フロアガリ	2.82019	5	フロアガリ				89	6	事前	奥	両眼	上	ヤツアタリ	3	タイムオーバー	-2	〇〇アタリ
85	5	事前	手前	両眼	上	ユデタマゴ	タイムオーバー	3	ユデ〇アゴ				90	6	事前	奥	両眼	中	ピアニスト	5	2.15179	-2	ピアニスト
86	6	事前	奥	両眼	下	ナカナオリ	1.95121	5	ナカナオリ				91	7	なし	手前	左	下	ウケワタシ	3	タイムオーバー	1	ウケ〇タ〇
87	6	事前	奥	両眼	中	スタジアム	4.38612	5	スタジアム				92	7	なし	手前	左	上	ムコウギシ	5	3.30073	1	ムコウギシ
88	6	事前	奥	両眼	中	プロダクト	タイムオーバー	2	プログ〇〇				93	7	なし	手前	左	中	ミナミグチ	2	タイムオーバー	1	ミナ〇ゲ〇
89	6	事前	奥	両眼	上	ヤツアタリ	タイムオーバー	3	〇〇アタリ				94	7	なし	手前	左	上	オオサワギ	5	2.12165	1	オオサワギ
90	6	事前	奥	両眼	中	ピアニスト	2.15179	5	ピアニスト				95	7	なし	手前	左	下	ノボリオリ	5	2.43538	1	ノボリオリ
91	7	なし	手前	左	下	ウケワタシ	タイムオーバー	3	ウケ〇タ〇				96	8	同時	奥	両眼	上	クイチガイ	1	タイムオーバー	1	ケイ〇〇〇
92	7	なし	手前	左	上	ムコウギシ	3.30073	5	ムコウギシ				97	8	同時	奥	両眼	中	オボシメシ	2	タイムオーバー	1	オボ〇〇〇
93	7	なし	手前	左	中	ミナミグチ	タイムオーバー	2	ミナ〇ゲ〇				98	8	同時	奥	両眼	上	カザグルマ	3	タイムオーバー	1	カ〇グル〇
94	7	なし	手前	左	上	オオサワギ	2.12165	5	オオサワギ				99	8	同時	奥	両眼	中	ミセドコロ	5	8.63429	1	ミセドコロ
95	7	なし	手前	左	下	ノボリオリ	2.43538	5	ノボリオリ				100	8	同時	奥	両眼	中	ペンダント	2	タイムオーバー	1	〇〇〇ント
96	8	同時	奥	両眼	上	クイチガイ	タイムオーバー	1	ケイ〇〇〇				101	9	同時	奥	右	中	ツトメサキ	5	8.93173	2	ツトメサキ
97	8	同時	奥	両眼	中	オボシメシ	タイムオーバー	2	オボ〇〇〇				102	9	同時	奥	右	中	イタミドメ	5	9.82228	2	イタミドメ
98	8	同時	奥	両眼	上	カザグルマ	タイムオーバー	3	カ〇グル〇				103	9	同時	奥	右	下	リバウンド	5	3.16691	2	リバウンド
99	8	同時	奥	両眼	中	ミセドコロ	8.63429	5	ミセドコロ				104	9	同時	奥	右	下	オモシロミ	5	タイムオーバー	2	オモシロミ
100	8	同時	奥	両眼	中	ペンダント	タイムオーバー	2	〇〇〇ント				105	9	同時	奥	右	上	イヤリング	2	タイムオーバー	2	イ〇リ〇〇
101	9	同時	奥	右	中	ツトメサキ	8.93173	5	ツトメサキ				106	10	なし	手前	両眼	上	モノグルイ	5	タイムオーバー	3	モノグルイ
102	9	同時	奥	右	中	イタミドメ	9.82228	5	イタミドメ				107	10	なし	手前	両眼	下	アドバンス	5	4.53278	3	アドバンス
103	9	同時	奥	右	下	リバウンド	3.16691	5	リバウンド				108	10	なし	手前	両眼	上	カカリイン	5	8.62353	3	カカリイン
104	9	同時	奥	右	下	オモシロミ	タイムオーバー	5	オモシロミ				109	10	なし	手前	両眼	上	ヤリナオシ	4	3.24671	3	ホリナオシ
105	9	同時	奥	右	上	イヤリング	タイムオーバー	2	イ〇リ〇〇				110	10	なし	手前	両眼	上	イレカワリ	5	2.35733	3	イレカワリ
106	10	なし	手前	両眼	上	モノグルイ	タイムオーバー	5	モノグルイ				111	11	事前	手前	左	上	マトハズレ	2	タイムオーバー	2	マ〇〇ズ〇
107	10	なし	手前	両眼	下	アドバンス	4.53278	5	アドバンス				112	11	事前	手前	左	中	クリスマス	5	6.05434	2	クリスマス
108	10	なし	手前	両眼	上	カカリイン	8.62353	5	カカリイン				113	11	事前	手前	左	下	オモテムキ	5	2.97576	2	オモテムキ
109	10	なし	手前	両眼	上	ヤリナオシ	3.24671	4	ホリナオシ				114	11	事前	手前	左	下	ヒトチガイ	5	2.72191	2	ヒトチガイ
110	10	なし	手前	両眼	上	イレカワリ	2.35733	5	イレカワリ				115	11	事前	手前	左	下	マチハズレ	2	タイムオーバー	2	マチ〇〇ム
111	11	事前	手前	左	上	マトハズレ	タイムオーバー	2	マ〇〇ズ〇				116	12	同時	手前	両眼	上	トオマワシ	5	5.10897	1	トオマワシ
112	11	事前	手前	左	中	クリスマス	6.05434	5	クリスマス				117	12	同時	手前	両眼	中	フユヤスミ	0	タイムオーバー	1	〇〇ホ〇〇
113	11	事前	手前	左	下	オモテムキ	2.97576	5	オモテムキ				118	12	同時	手前	両眼	上	オオモウケ	5	6.47771	1	オオモウケ
114	11	事前	手前	左	下	ヒトチガイ	2.72191	5	ヒトチガイ				119	12	同時	手前	両眼	上	パイオニア	5	6.34674	1	パイオニア
115	11	事前	手前	左	下	マチハズレ	タイムオーバー	2	マチ〇〇ム				120	12	同時	手前	両眼	中	ウシロダテ	5	タイムオーバー	1	ウシロダテ
116	12	同時	手前	両眼	上	トオマワシ	5.10897	5	トオマワシ				121	1	同時	奥	両眼	中	イイツタエ	5	3.77002	1	イイツタエ
117	12	同時	手前	両眼	中	フユヤスミ	タイムオーバー	0	〇〇ホ〇〇				122	1	同時	奥	両眼	下	ムカイガワ	5	3.18944	1	ムカイガワ
118	12	同時	手前	両眼	上	オオモウケ	6.47771	5	オオモウケ				123	1	同時	奥	両眼	中	パラダイス	5	3.03138	1	パラダイス
119	12	同時	手前	両眼	上	パイオニア	6.34674	5	パイオニア				124	1	同時	奥	両眼	中	ツヅケザマ	5	7.40045	1	ツヅケザマ
120	12	同時	手前	両眼	中	ウシロダテ	タイムオーバー	5	ウシロダテ				125	1	同時	奥	両眼	中	ミズビタシ	5	6.52305	1	ミズビタシ
													126	2	なし	手前	両眼	中	アリキタリ	5	2.38681	0	アリキタリ
エラーが出たブロック（0:正常 1:エラー）													127	2	なし	手前	両眼	中	カゼトオシ	5	2.49126	0	カゼトオシ
1	2	3	4	5	6	7	8	9	10	11	12		128	2	なし	手前	両眼	下	ヒトヤスミ	2	タイムオーバー	0	ヒト〇〇〇
0	0	0	0	0	0	0	0	0	0	0	0		129	2	なし	手前	両眼	下	メカニズム	5	1.94636	0	メカニズム
文字の奥行評定（0:わからない 3:はっきりと手前 -3:はっきりと奥 10:エラー）													130	2	なし	手前	両眼	中	オムライス	5	1.59143	0	オムライス
1	2	3	4	5	6	7	8	9	10	11	12		131	3	なし	奥	両眼	中	クチアタリ	4	タイムオーバー	-3	タチアタリ
-1	0	-1	1	3	-2	1	-2	2	3	2	1		132	3	なし	奥	両眼	中	ステロイド	5	3.06493	-3	ステロイド
													133	3	なし	奥	両眼	下	カオカタチ	5	8.42216	-3	カオカタチ
													134	3	なし	奥	両眼	上	ランニング	2	タイムオーバー	-3	シンニ〇ゲ
参加者名：	2020年12月16日 18時06分												135	3	なし	奥	両眼	中	リクエスト	5	1.45513	-3	リクエスト
参加者名：	2020年12月16日 18時06分												136	4	なし	手前	右	下	サカナツリ	5	2.57492	-3	サカナツリ
													137	4	なし	手前	右	下	ヒトリゴト	5	1.79008	-3	ヒトリゴト
													138	4	なし	手前	右	上	ヒダリウエ	5	4.03405	-3	ヒダリウエ
3セット目													139	4	なし	手前	右	上	イノチガケ	5	8.23385	-3	イノチガケ
試行	ブロック	触覚定時時間	文字が手前か奥か	両眼か単眼（左右）か	文字位置（上中下）	表示された文字	文字を理解した時間（秒）	一致文字数	回答				140	4	なし	手前	右	上	カカリツケ	5	6.32401	-3	カカリツケ
121	1	同時	奥	両眼	中	イイツタエ	3.77002	5	イイツタエ				141	5	事前	奥	左	中	カツオブシ	5	4.06279	-1	カツオブシ
122	1	同時	奥	両眼	下	ムカイガワ	3.18944	5	ムカイガワ				142	5	事前	奥	左	中	オチコボレ	5	4.3081	-1	オチコボレ
123	1	同時	奥	両眼	中	パラダイス	3.03138	5	パラダイス				143	5	事前	奥	左	下	カンチガイ	5	3.30864	-1	カンチガイ
124	1	同時	奥	両眼	中	ツヅケザマ	7.40045	5	ツヅケザマ				144	5	事前	奥	左	上	トドコオリ	5	3.29705	-1	トドコオリ
125	1	同時	奥	両眼	中	ミズビタシ	6.52305	5	ミズビタシ				145	5	事前	奥	左	中	レスポンス	5	2.06398	-1	レスポンス
126	2	なし	手前	両眼	中	アリキタリ	2.38681	5	アリキタリ				146	6	なし	奥	右	上	エンジニア	5	3.01911	0	エンジニア
127	2	なし	手前	両眼	中	カゼトオシ	2.49126	5	カゼトオシ				147	6	なし	奥	右	中	コガネイロ	4	タイムオーバー	0	コガホイロ
128	2	なし	手前	両眼	下	ヒトヤスミ	タイムオーバー	2	ヒト〇〇〇				148	6	なし	奥	右	下	サングラス	4	タイムオーバー	0	サンダラス
129	2	なし	手前	両眼	下	メカニズム	1.94636	5	メカニズム				149	6	なし	奥	右	上	イキノコリ	3	タイムオーバー	0	イキ〇ロリ
130	2	なし	手前	両眼	中	オムライス	1.59143	5	オムライス				150	6	なし	奥	右	中	ホメコトバ	5	2.48876	0	ホメコトバ
131	3	なし	奥	両眼	中	クチアタリ	タイムオーバー	4	タチアタリ				151	7	同時	手前	両眼	上	ランドセル	5	3.63068	3	ランドセル
132	3	なし	奥	両眼	中	ステロイド	3.06493	5	ステロイド				152	7	同時	手前	両眼	中	ヒガシガワ	5	タイムオーバー	3	ヒガシガワ
133	3	なし	奥	両眼	下	カオカタチ	8.42216	5	カオカタチ				153	7	同時	手前	両眼	中	カカリカン	4	タイムオーバー	3	カカリカ〇
134	3	なし	奥	両眼	上	ランニング	タイムオーバー	2	シンニ〇ゲ				154	7	同時	手前	両眼	上	モノガタリ	5	6.11371	3	モノガタリ
135	3	なし	奥	両眼	中	リクエスト	1.45513	5	リクエスト				155	7	同時	手前	両眼	中	ムコウガワ	5	6.04608	3	ムコウガワ
136	4	なし	手前	右	下	サカナツリ	2.57492	5	サカナツリ				156	8	同時	奥	左	下	ミズアライ	5	タイムオーバー	1	ミズアライ
137	4	なし	手前	右	下	ヒトリゴト	1.79008	5	ヒトリゴト				157	8	同時	奥	左	下	スクリプト	5	タイムオーバー	1	スクリプト
138	4	なし	手前	右	上	ヒダリウエ	4.03405	5	ヒダリウエ				158	8	同時	奥	左	上	ウメキゴエ	5	5.23317	1	ウメキゴエ
139	4	なし	手前	右	上	イノチガケ	8.23385	5	イノチガケ				159	8	同時	奥	左	下	エメラルド	5	5.02278	1	エメラルド
140	4	なし	手前	右	上	カカリツケ	6.32401	5	カカリツケ				160	8	同時	奥	左	下	クスリユビ	5	6.46554	1	クスリユビ
141	5	事前	奥	左	中	カツオブシ	4.06279	5	カツオブシ				161	9	事前	手前	両眼	下	アイランド	5	2.87696	3	アイランド
142	5	事前	奥	左	中	オチコボレ	4.3081	5	オチコボレ				162	9	事前	手前	両眼	下	サトガエリ	5	2.54285	3	サトガエリ
143	5	事前	奥	左	下	カンチガイ	3.30864	5	カンチガイ				163	9	事前	手前	両眼	中	サキオクリ	5	2.65422	3	サキオクリ
144	5	事前	奥	左	上	トドコオリ	3.29705	5	トドコオリ				164	9	事前	手前	両眼	下	マエカガミ	5	4.95481	3	マエカガミ
145	5	事前	奥	左	中	レスポンス	2.06398	5	レスポンス				165	9	事前	手前	両眼	上	イイマワシ	5	1.43259	3	イイマワシ
146	6	なし	奥	右	上	エンジニア	3.01911	5	エンジニア				166	10	事前	手前	右	下	オリカエシ	5	2.44307	-3	オリカエシ
147	6	なし	奥	右	中	コガネイロ	タイムオーバー	4	コガホイロ				167	10	事前	手前	右	下	ミエカクレ	5	2.02081	-3	ミエカクレ
148	6	なし	奥	右	下	サングラス	タイムオーバー	4	サンダラス				168	10	事前	手前	右	下	オオドオリ	5	1.85504	-3	オオドオリ
149	6	なし	奥	右	上	イキノコリ	タイムオーバー	3	イキ〇ロリ				169	10	事前	手前	右	下	ヒダリカタ	5	6.26564	-3	ヒダリカタ
150	6	なし	奥	右	中	ホメコトバ	2.48876	5	ホメコトバ				170	10	事前	手前	右	中	イキドオリ	5	2.44367	-3	イキドオリ
151	7	同時	手前	両眼	上	ランドセル	3.63068	5	ランドセル				171	11	同時	手前	左	中	ケンザカイ	5	6.29682	2	ケンザカイ
152	7	同時	手前	両眼	中	ヒガシガワ	タイムオーバー	5	ヒガシガワ				172	11	同時	手前	左	下	サイエンス	5	2.78055	2	サイエンス
153	7	同時	手前	両眼	中	カカリカン	タイムオーバー	4	カカリカ〇				173	11	同時	手前	左	上	ウラドオリ	5	3.64491	2	ウラドオリ
154	7	同時	手前	両眼	上	モノガタリ	6.11371	5	モノガタリ				174	11	同時	手前	左	中	ルネサンス	5	4.31227	2	ルネサンス
155	7	同時	手前	両眼	中	ムコウガワ	6.04608	5	ムコウガワ				175	11	同時	手前	左	上	ナトリウム	5	1.6021	2	ナトリウム
156	8	同時	奥	左	下	ミズアライ	タイムオーバー	5	ミズアライ				176	12	事前	奥	両眼	上	クミアワセ	5	6.40893	-2	クミアワセ
157	8	同時	奥	左	下	スクリプト	タイムオーバー	5	スクリプト				177	12	事前	奥	両眼	中	ココロガケ	5	3.30652	-2	ココロガケ
158	8	同時	奥	左	上	ウメキゴエ	5.23317	5	ウメキゴエ				178	12	事前	奥	両眼	下	アトマワシ	5	2.07348	-2	アトマワシ
159	8	同時	奥	左	下	エメラルド	5.02278	5	エメラルド				179	12	事前	奥	両眼	中	マエバライ	5	3.6851	-2	マエバライ
160	8	同時	奥	左	下	クスリユビ	6.46554	5	クスリユビ				180	12	事前	奥	両眼	中	クリスタル	5	2.0303	-2	クリスタル
161	9	事前	手前	両眼	下	アイランド	2.87696	5	アイランド				181	1	同時	手前	右	上	スイミング	5	8.54912	1	スイミング
162	9	事前	手前	両眼	下	サトガエリ	2.54285	5	サトガエリ				182	1	同時	手前	右	上	オトコマエ	5	4.84731	1	オトコマエ
163	9	事前	手前	両眼	中	サキオクリ	2.65422	5	サキオクリ				183	1	同時	手前	右	下	クリカエシ	5	3.33456	1	クリカエシ
164	9	事前	手前	両眼	下	マエカガミ	4.95481	5	マエカガミ				184	1	同時	手前	右	中	タダシガキ	5	8.44509	1	タダシガキ
165	9	事前	手前	両眼	上	イイマワシ	1.43259	5	イイマワシ				185	1	同時	手前	右	上	モウシワケ	2	タイムオーバー	1	モ〇〇アケ
166	10	事前	手前	右	下	オリカエシ	2.44307	5	オリカエシ				186	2	なし	手前	両眼	中	アマクダリ	5	4.1755	0	アマクダリ
167	10	事前	手前	右	下	ミエカクレ	2.02081	5	ミエカクレ				187	2	なし	手前	両眼	上	ツキアタリ	5	4.6464	0	ツキアタリ
168	10	事前	手前	右	下	オオドオリ	1.85504	5	オオドオリ				188	2	なし	手前	両眼	中	ココロナシ	5	2.39864	0	ココロナシ
169	10	事前	手前	右	下	ヒダリカタ	6.26564	5	ヒダリカタ				189	2	なし	手前	両眼	下	ミヤゲモノ	4	タイムオーバー	0	ミ〇ゲモノ
170	10	事前	手前	右	中	イキドオリ	2.44367	5	イキドオリ				190	2	なし	手前	両眼	下	カブトムシ	5	1.46859	0	カブトムシ
171	11	同時	手前	左	中	ケンザカイ	6.29682	5	ケンザカイ				191	3	同時	奥	両眼	上	ヒトマトメ	5	5.86256	-3	ヒトマトメ
172	11	同時	手前	左	下	サイエンス	2.78055	5	サイエンス				192	3	同時	奥	両眼	上	メシツカイ	4	8.39895	-3	ハシツカイ
173	11	同時	手前	左	上	ウラドオリ	3.64491	5	ウラドオリ				193	3	同時	奥	両眼	下	ステンレス	5	6.29925	-3	ステンレス
174	11	同時	手前	左	中	ルネサンス	4.31227	5	ルネサンス				194	3	同時	奥	両眼	下	インパクト	5	4.9902	-3	インパクト
175	11	同時	手前	左	上	ナトリウム	1.6021	5	ナトリウム				195	3	同時	奥	両眼	下	フタリグミ	5	6.92272	-3	フタリグミ
176	12	事前	奥	両眼	上	クミアワセ	6.40893	5	クミアワセ				196	4	なし	奥	両眼	下	トリシラベ	5	タイムオーバー	-3	トリシラベ
177	12	事前	奥	両眼	中	ココロガケ	3.30652	5	ココロガケ				197	4	なし	奥	両眼	上	イキドマリ	5	2.00989	-3	イキドマリ
178	12	事前	奥	両眼	下	アトマワシ	2.07348	5	アトマワシ				198	4	なし	奥	両眼	中	コノアイダ	5	4.18915	-3	コノアイダ
179	12	事前	奥	両眼	中	マエバライ	3.6851	5	マエバライ				199	4	なし	奥	両眼	下	カミオムツ	5	2.18985	-3	カミオムツ
180	12	事前	奥	両眼	中	クリスタル	2.0303	5	クリスタル				200	4	なし	奥	両眼	上	ヒトムカシ	5	2.60902	-3	ヒトムカシ
													201	5	なし	奥	左	中	エレメント	5	4.87395	-1	エレメント
エラーが出たブロック（0:正常 1:エラー）													202	5	なし	奥	左	中	ミズタマリ	5	2.74503	-1	ミズタマリ
1	2	3	4	5	6	7	8	9	10	11	12		203	5	なし	奥	左	上	オオイソギ	5	2.28853	-1	オオイソギ
0	0	0	0	0	0	0	0	0	0	0	0		204	5	なし	奥	左	上	モウシイレ	2	タイムオーバー	-1	モ〇シ〇〇
文字の奥行評定（0:わからない 3:はっきりと手前 -3:はっきりと奥 10:エラー）													205	5	なし	奥	左	中	トリカエシ	5	3.3227	-1	トリカエシ
1	2	3	4	5	6	7	8	9	10	11	12		206	6	同時	奥	右	下	ツカイステ	5	5.7952	0	ツカイステ
-3	-1	1	-2	-1	1	1	-2	3	1	-2	-3		207	6	同時	奥	右	中	カワリモノ	5	3.96726	0	カワリモノ
													208	6	同時	奥	右	上	カミガクシ	3	タイムオーバー	0	カミガ〇〇
													209	6	同時	奥	右	中	モチハコビ	5	タイムオーバー	0	モチハコビ
4セット目													210	6	同時	奥	右	下	モトドオリ	5	4.01251	0	モトドオリ
181	1	同時	手前	右	上	スイミング	8.54912	5	スイミング				211	7	事前	手前	両眼	中	チルドレン	5	2.53123	3	チルドレン
182	1	同時	手前	右	上	オトコマエ	4.84731	5	オトコマエ				212	7	事前	手前	両眼	上	フライパン	5	3.63286	3	フライパン
183	1	同時	手前	右	下	クリカエシ	3.33456	5	クリカエシ				213	7	事前	手前	両眼	上	サキノバシ	5	3.13313	3	サキノバシ
184	1	同時	手前	右	中	タダシガキ	8.44509	5	タダシガキ				214	7	事前	手前	両眼	下	アバラボネ	5	3.24289	3	アバラボネ
185	1	同時	手前	右	上	モウシワケ	タイムオーバー	2	モ〇〇アケ				215	7	事前	手前	両眼	下	モノゴコロ	5	2.63155	3	モノゴコロ
186	2	なし	手前	両眼	中	アマクダリ	4.1755	5	アマクダリ				216	8	なし	手前	左	下	ノボリザカ	5	7.35287	1	ノボリザカ
187	2	なし	手前	両眼	上	ツキアタリ	4.6464	5	ツキアタリ				217	8	なし	手前	左	下	イナカモノ	5	2.91177	1	イナカモノ
188	2	なし	手前	両眼	中	ココロナシ	2.39864	5	ココロナシ				218	8	なし	手前	左	上	モノオモイ	5	3.85756	1	モノオモイ
189	2	なし	手前	両眼	下	ミヤゲモノ	タイムオーバー	4	ミ〇ゲモノ				219	8	なし	手前	左	上	ムダヅカイ	5	タイムオーバー	1	ムダヅカイ
190	2	なし	手前	両眼	下	カブトムシ	1.46859	5	カブトムシ				220	8	なし	手前	左	上	ツキアカリ	5	2.24657	1	ツキアカリ
191	3	同時	奥	両眼	上	ヒトマトメ	5.86256	5	ヒトマトメ				221	9	事前	奥	両眼	下	ツカイワケ	5	2.57428	3	ツカイワケ
192	3	同時	奥	両眼	上	メシツカイ	8.39895	4	ハシツカイ				222	9	事前	奥	両眼	中	ヒトリジメ	5	タイムオーバー	3	ヒトリジメ
193	3	同時	奥	両眼	下	ステンレス	6.29925	5	ステンレス				223	9	事前	奥	両眼	上	ホトトギス	5	2.03065	3	ホトトギス
194	3	同時	奥	両眼	下	インパクト	4.9902	5	インパクト				224	9	事前	奥	両眼	上	オボエガキ	5	2.47535	3	オボエガキ
195	3	同時	奥	両眼	下	フタリグミ	6.92272	5	フタリグミ				225	9	事前	奥	両眼	上	ヨツンバイ	2	タイムオーバー	3	コツ〇ハイ
196	4	なし	奥	両眼	下	トリシラベ	タイムオーバー	5	トリシラベ				226	10	同時	手前	両眼	中	コンタクト	5	4.65204	-3	コンタクト
197	4	なし	奥	両眼	上	イキドマリ	2.00989	5	イキドマリ				227	10	同時	手前	両眼	下	エトセトラ	5	7.01299	-3	エトセトラ
198	4	なし	奥	両眼	中	コノアイダ	4.18915	5	コノアイダ				228	10	同時	手前	両眼	上	サシツカエ	5	5.32413	-3	サシツカエ
199	4	なし	奥	両眼	下	カミオムツ	2.18985	5	カミオムツ				229	10	同時	手前	両眼	下	カメラマン	5	4.00192	-3	カメラマン
200	4	なし	奥	両眼	上	ヒトムカシ	2.60902	5	ヒトムカシ				230	10	同時	手前	両眼	上	イシヅクリ	5	5.629	-3	イシヅクリ
201	5	なし	奥	左	中	エレメント	4.87395	5	エレメント				231	11	事前	手前	右	中	オオオトコ	5	3.75345	2	オオオトコ
202	5	なし	奥	左	中	ミズタマリ	2.74503	5	ミズタマリ				232	11	事前	手前	右	下	ノリゴコチ	5	2.2982	2	ノリゴコチ
203	5	なし	奥	左	上	オオイソギ	2.28853	5	オオイソギ				233	11	事前	手前	右	上	カザリツケ	5	2.27622	2	カザリツケ
204	5	なし	奥	左	上	モウシイレ	タイムオーバー	2	モ〇シ〇〇				234	11	事前	手前	右	中	デイリグチ	5	6.66349	2	デイリグチ
205	5	なし	奥	左	中	トリカエシ	3.3227	5	トリカエシ				235	11	事前	手前	右	上	タチバナシ	5	4.36469	2	タチバナシ
206	6	同時	奥	右	下	ツカイステ	5.7952	5	ツカイステ				236	12	事前	奥	左	上	カタツムリ	5	3.17355	-2	カタツムリ
207	6	同時	奥	右	中	カワリモノ	3.96726	5	カワリモノ				237	12	事前	奥	左	上	ウラガエシ	4	タイムオーバー	-2	ウ〇ガエシ
208	6	同時	奥	右	上	カミガクシ	タイムオーバー	3	カミガ〇〇				238	12	事前	奥	左	下	オオアタリ	5	2.24157	-2	オオアタリ
209	6	同時	奥	右	中	モチハコビ	タイムオーバー	5	モチハコビ				239	12	事前	奥	左	上	イソウロウ	3	タイムオーバー	-2	イ〇ウロウ
210	6	同時	奥	右	下	モトドオリ	4.01251	5	モトドオリ				240	12	事前	奥	左	中	オトシアナ	5	3.63994	-2	オトシアナ
211	7	事前	手前	両眼	中	チルドレン	2.53123	5	チルドレン
212	7	事前	手前	両眼	上	フライパン	3.63286	5	フライパン
213	7	事前	手前	両眼	上	サキノバシ	3.13313	5	サキノバシ
214	7	事前	手前	両眼	下	アバラボネ	3.24289	5	アバラボネ
215	7	事前	手前	両眼	下	モノゴコロ	2.63155	5	モノゴコロ
216	8	なし	手前	左	下	ノボリザカ	7.35287	5	ノボリザカ
217	8	なし	手前	左	下	イナカモノ	2.91177	5	イナカモノ
218	8	なし	手前	左	上	モノオモイ	3.85756	5	モノオモイ
219	8	なし	手前	左	上	ムダヅカイ	タイムオーバー	5	ムダヅカイ
220	8	なし	手前	左	上	ツキアカリ	2.24657	5	ツキアカリ
221	9	事前	奥	両眼	下	ツカイワケ	2.57428	5	ツカイワケ
222	9	事前	奥	両眼	中	ヒトリジメ	タイムオーバー	5	ヒトリジメ
223	9	事前	奥	両眼	上	ホトトギス	2.03065	5	ホトトギス
224	9	事前	奥	両眼	上	オボエガキ	2.47535	5	オボエガキ
225	9	事前	奥	両眼	上	ヨツンバイ	タイムオーバー	2	コツ〇ハイ
226	10	同時	手前	両眼	中	コンタクト	4.65204	5	コンタクト
227	10	同時	手前	両眼	下	エトセトラ	7.01299	5	エトセトラ
228	10	同時	手前	両眼	上	サシツカエ	5.32413	5	サシツカエ
229	10	同時	手前	両眼	下	カメラマン	4.00192	5	カメラマン
230	10	同時	手前	両眼	上	イシヅクリ	5.629	5	イシヅクリ
231	11	事前	手前	右	中	オオオトコ	3.75345	5	オオオトコ
232	11	事前	手前	右	下	ノリゴコチ	2.2982	5	ノリゴコチ
233	11	事前	手前	右	上	カザリツケ	2.27622	5	カザリツケ
234	11	事前	手前	右	中	デイリグチ	6.66349	5	デイリグチ
235	11	事前	手前	右	上	タチバナシ	4.36469	5	タチバナシ
236	12	事前	奥	左	上	カタツムリ	3.17355	5	カタツムリ
237	12	事前	奥	左	上	ウラガエシ	タイムオーバー	4	ウ〇ガエシ
238	12	事前	奥	左	下	オオアタリ	2.24157	5	オオアタリ
239	12	事前	奥	左	上	イソウロウ	タイムオーバー	3	イ〇ウロウ
240	12	事前	奥	左	中	オトシアナ	3.63994	5	オトシアナ
エラーが出たブロック（0:正常 1:エラー）
1	2	3	4	5	6	7	8	9	10	11	12
0	0	0	0	0	0	0	0	0	0	0	0
文字の奥行評定（0:わからない 3:はっきりと手前 -3:はっきりと奥 10:エラー）
1	2	3	4	5	6	7	8	9	10	11	12
1	0	-3	-3	-1	0	3	1	3	-3	2	-2

## Sheet: p06
A
	2020年12月11日 11時50分
	2020年12月11日 11時50分
ReTry
1セット目
試行	ブロック	触覚定時時間	文字が手前か奥か	両眼か単眼（左右）か	文字位置（上中下）	表示された文字	文字を理解した時間（秒）	一致文字数	回答
1	1	事前	手前	両眼	下	ツヅケザマ	タイムオーバー	1	シシケザ〇
2	1	事前	手前	両眼	下	モノガタリ	タイムオーバー	2	〇〇ガワリ
3	1	事前	手前	両眼	上	カブトムシ	タイムオーバー	2	ガブリ○○
4	1	事前	手前	両眼	中	ステロイド	タイムオーバー	1	スナ〇〇〇
5	1	事前	手前	両眼	下	ノリゴコチ	タイムオーバー	2	〇〇ゴコリ				試行	ブロック	触覚定時時間	文字が手前か奥か	両眼か単眼（左右）か	文字位置（上中下）	表示された文字	一致文字数	文字を理解した時間（秒）	知覚された奥行き	回答
6	2	事前	奥	両眼	下	ホメコトバ	6.2297	1	ホリゴタツ				1	1	事前	手前	両眼	下	ツヅケザマ	1	タイムオーバー	3	シシケザ〇
7	2	事前	奥	両眼	上	オオアタリ	タイムオーバー	4	オオ〇タソ				2	1	事前	手前	両眼	下	モノガタリ	2	タイムオーバー	3	〇〇ガワリ
8	2	事前	奥	両眼	中	ケンザカイ	タイムオーバー	5	ケンザカイ				3	1	事前	手前	両眼	上	カブトムシ	2	タイムオーバー	3	ガブリ○○
9	2	事前	奥	両眼	下	ヒトリゴト	タイムオーバー	2	〇〇リゴ〇				4	1	事前	手前	両眼	中	ステロイド	1	タイムオーバー	3	スナ〇〇〇
10	2	事前	奥	両眼	下	エメラルド	タイムオーバー	1	エ〇〇〇〇				5	1	事前	手前	両眼	下	ノリゴコチ	2	タイムオーバー	3	〇〇ゴコリ
11	3	同時	奥	右	下	ステンレス	タイムオーバー	2	ス〇〇〇ス				6	2	事前	奥	両眼	下	ホメコトバ	1	6.2297	-3	ホリゴタツ
12	3	同時	奥	右	上	オリカエシ	タイムオーバー	3	オリ〇エ〇				7	2	事前	奥	両眼	上	オオアタリ	4	タイムオーバー	-3	オオ〇タソ
13	3	同時	奥	右	上	ヒトマトメ	タイムオーバー	1	〇〇〇〇メ				8	2	事前	奥	両眼	中	ケンザカイ	5	タイムオーバー	-3	ケンザカイ
14	3	同時	奥	右	下	レスポンス	タイムオーバー	3	レアポンズ				9	2	事前	奥	両眼	下	ヒトリゴト	2	タイムオーバー	-3	〇〇リゴ〇
15	3	同時	奥	右	上	イイツタエ	8.28533	1	リリツワリ				10	2	事前	奥	両眼	下	エメラルド	1	タイムオーバー	-3	エ〇〇〇〇
16	4	なし	手前	両眼	中	オオイソギ	タイムオーバー	3	オオ〇ンギ				11	3	同時	奥	右	下	ステンレス	2	タイムオーバー	-2	ス〇〇〇ス
17	4	なし	手前	両眼	下	メカニズム	2.18697	5	メカニズム				12	3	同時	奥	右	上	オリカエシ	3	タイムオーバー	-2	オリ〇エ〇
18	4	なし	手前	両眼	上	カミオムツ	7.19618	5	カミオムツ				13	3	同時	奥	右	上	ヒトマトメ	1	タイムオーバー	-2	〇〇〇〇メ
19	4	なし	手前	両眼	上	ムコウガワ	3.27511	5	ムコウガワ				14	3	同時	奥	右	下	レスポンス	3	タイムオーバー	-2	レアポンズ
20	4	なし	手前	両眼	上	モウシワケ	6.56444	5	モウシワケ				15	3	同時	奥	右	上	イイツタエ	1	8.28533	-2	リリツワリ
21	5	なし	奥	左	中	クスリユビ	タイムオーバー	2	〇スリ○○				16	4	なし	手前	両眼	中	オオイソギ	3	タイムオーバー	3	オオ〇ンギ
22	5	なし	奥	左	下	タダシガキ	タイムオーバー	0	○○○○○				17	4	なし	手前	両眼	下	メカニズム	5	2.18697	3	メカニズム
23	5	なし	奥	左	下	ヒトヤスミ	タイムオーバー	1	○○ボスウ				18	4	なし	手前	両眼	上	カミオムツ	5	7.19618	3	カミオムツ
24	5	なし	奥	左	中	オトコマエ	タイムオーバー	2	オ〇コ〇〇				19	4	なし	手前	両眼	上	ムコウガワ	5	3.27511	3	ムコウガワ
25	5	なし	奥	左	下	モノゴコロ	タイムオーバー	3	〇〇ゴコロ				20	4	なし	手前	両眼	上	モウシワケ	5	6.56444	3	モウシワケ
26	6	事前	奥	右	上	オチコボレ	4.54198	5	オチコボレ				21	5	なし	奥	左	中	クスリユビ	2	タイムオーバー	0	〇スリ○○
27	6	事前	奥	右	上	パラダイス	2.1077	5	パラダイス				22	5	なし	奥	左	下	タダシガキ	0	タイムオーバー	0	○○○○○
28	6	事前	奥	右	中	カワリモノ	5.77666	4	カブリモノ				23	5	なし	奥	左	下	ヒトヤスミ	1	タイムオーバー	0	○○ボスウ
29	6	事前	奥	右	上	スイミング	7.68595	5	スイミング				24	5	なし	奥	左	中	オトコマエ	2	タイムオーバー	0	オ〇コ〇〇
30	6	事前	奥	右	中	ココロナシ	タイムオーバー	3	ココロ〇〇				25	5	なし	奥	左	下	モノゴコロ	3	タイムオーバー	0	〇〇ゴコロ
31	7	同時	奥	両眼	下	オボエガキ	タイムオーバー	2	オボ〇〇〇				26	6	事前	奥	右	上	オチコボレ	5	4.54198	-3	オチコボレ
32	7	同時	奥	両眼	上	ヒガシガワ	タイムオーバー	0	〇〇〇〇〇				27	6	事前	奥	右	上	パラダイス	5	2.1077	-3	パラダイス
33	7	同時	奥	両眼	上	コンタクト	タイムオーバー	1	コロワケイ				28	6	事前	奥	右	中	カワリモノ	4	5.77666	-3	カブリモノ
34	7	同時	奥	両眼	中	クリカエシ	8.81954	4	ケリカエシ				29	6	事前	奥	右	上	スイミング	5	7.68595	-3	スイミング
35	7	同時	奥	両眼	下	オオオトコ	タイムオーバー	4	オオオ〇コ				30	6	事前	奥	右	中	ココロナシ	3	タイムオーバー	-3	ココロ〇〇
36	8	なし	手前	左	中	カザリツケ	タイムオーバー	4	オザリツケ				31	7	同時	奥	両眼	下	オボエガキ	2	タイムオーバー	1	オボ〇〇〇
37	8	なし	手前	左	上	マエバライ	タイムオーバー	1	〇エ〇〇〇				32	7	同時	奥	両眼	上	ヒガシガワ	0	タイムオーバー	1	〇〇〇〇〇
38	8	なし	手前	左	中	ムカイガワ	6.22899	5	ムカイガワ				33	7	同時	奥	両眼	上	コンタクト	1	タイムオーバー	1	コロワケイ
39	8	なし	手前	左	中	ヒトリジメ	タイムオーバー	5	ヒトリジメ				34	7	同時	奥	両眼	中	クリカエシ	4	8.81954	1	ケリカエシ
40	8	なし	手前	左	中	イシヅクリ	タイムオーバー	1	〇〇〇ケリ				35	7	同時	奥	両眼	下	オオオトコ	4	タイムオーバー	1	オオオ〇コ
41	9	なし	奥	両眼	下	ミヤゲモノ	タイムオーバー	4	ミトゲモノ				36	8	なし	手前	左	中	カザリツケ	4	タイムオーバー	-3	オザリツケ
42	9	なし	奥	両眼	中	メシツカイ	5.85236	5	メシツカイ				37	8	なし	手前	左	上	マエバライ	1	タイムオーバー	-3	〇エ〇〇〇
43	9	なし	奥	両眼	下	マエカガミ	3.06203	5	マエカガミ				38	8	なし	手前	左	中	ムカイガワ	5	6.22899	-3	ムカイガワ
44	9	なし	奥	両眼	中	カオカタチ	タイムオーバー	3	カオカワリ				39	8	なし	手前	左	中	ヒトリジメ	5	タイムオーバー	-3	ヒトリジメ
45	9	なし	奥	両眼	中	ツキアカリ	2.40652	5	ツキアカリ				40	8	なし	手前	左	中	イシヅクリ	1	タイムオーバー	-3	〇〇〇ケリ
46	10	事前	手前	右	上	オトシアナ	タイムオーバー	2	オ〇〇ア〇				41	9	なし	奥	両眼	下	ミヤゲモノ	4	タイムオーバー	-3	ミトゲモノ
47	10	事前	手前	右	上	イキドオリ	タイムオーバー	2	〇〇〇オリ				42	9	なし	奥	両眼	中	メシツカイ	5	5.85236	-3	メシツカイ
48	10	事前	手前	右	下	ムダヅカイ	タイムオーバー	3	ム〇ツカイ				43	9	なし	奥	両眼	下	マエカガミ	5	3.06203	-3	マエカガミ
49	10	事前	手前	右	上	アイランド	タイムオーバー	2	アイ〇〇〇				44	9	なし	奥	両眼	中	カオカタチ	3	タイムオーバー	-3	カオカワリ
50	10	事前	手前	右	中	カカリカン	6.97684	5	カカリカン				45	9	なし	奥	両眼	中	ツキアカリ	5	2.40652	-3	ツキアカリ
51	11	同時	手前	左	下	トドコオリ	タイムオーバー	3	○○コオリ				46	10	事前	手前	右	上	オトシアナ	2	タイムオーバー	0	オ〇〇ア〇
52	11	同時	手前	左	下	カメラマン	タイムオーバー	3	カメ〇〇ン				47	10	事前	手前	右	上	イキドオリ	2	タイムオーバー	0	〇〇〇オリ
53	11	同時	手前	左	上	アバラボネ	タイムオーバー	2	ア〇〇ボホ				48	10	事前	手前	右	下	ムダヅカイ	3	タイムオーバー	0	ム〇ツカイ
54	11	同時	手前	左	上	モトドオリ	タイムオーバー	1	モ〇〇〇〇				49	10	事前	手前	右	上	アイランド	2	タイムオーバー	0	アイ〇〇〇
55	11	同時	手前	左	上	イキドマリ	タイムオーバー	4	イキ〇マリ				50	10	事前	手前	右	中	カカリカン	5	6.97684	0	カカリカン
56	12	同時	手前	両眼	下	リクエスト	5.55335	5	リクエスト				51	11	同時	手前	左	下	トドコオリ	3	タイムオーバー	1	○○コオリ
57	12	同時	手前	両眼	下	サキオクリ	タイムオーバー	5	サキオクリ				52	11	同時	手前	左	下	カメラマン	3	タイムオーバー	1	カメ〇〇ン
58	12	同時	手前	両眼	中	デイリグチ	タイムオーバー	5	デイリグチ				53	11	同時	手前	左	上	アバラボネ	2	タイムオーバー	1	ア〇〇ボホ
59	12	同時	手前	両眼	中	ウラドオリ	タイムオーバー	2	ウラ〇ボシ				54	11	同時	手前	左	上	モトドオリ	1	タイムオーバー	1	モ〇〇〇〇
60	12	同時	手前	両眼	上	クミアワセ	8.2746	5	クミアワセ				55	11	同時	手前	左	上	イキドマリ	4	タイムオーバー	1	イキ〇マリ
													56	12	同時	手前	両眼	下	リクエスト	5	5.55335	2	リクエスト
エラーが出たブロック（0:正常 1:エラー）													57	12	同時	手前	両眼	下	サキオクリ	5	タイムオーバー	2	サキオクリ
1	2	3	4	5	6	7	8	9	10	11	12		58	12	同時	手前	両眼	中	デイリグチ	5	タイムオーバー	2	デイリグチ
0	0	0	0	0	0	0	0	0	0	0	0		59	12	同時	手前	両眼	中	ウラドオリ	2	タイムオーバー	2	ウラ〇ボシ
文字の奥行評定（0:わからない 3:はっきりと手前 -3:はっきりと奥 10:エラー）													60	12	同時	手前	両眼	上	クミアワセ	5	8.2746	2	クミアワセ
1	2	3	4	5	6	7	8	9	10	11	12		61	1	事前	奥	両眼	中	トリカエシ	5	6.2758	-3	トリカエシ
3	-3	-2	3	0	-3	1	-3	-3	0	1	2		62	1	事前	奥	両眼	上	コノアイダ	3	タイムオーバー	-3	コ〇アイ〇
													63	1	事前	奥	両眼	中	トリシラベ	3	タイムオーバー	-3	トリシ○○
													64	1	事前	奥	両眼	上	ナトリウム	5	5.49723	-3	ナトリウム
2セット目													65	1	事前	奥	両眼	下	ヒトムカシ	5	4.43216	-3	ヒトムカシ
61	1	事前	奥	両眼	中	トリカエシ	6.2758	5	トリカエシ				66	2	事前	手前	両眼	上	エレメント	5	5.19845	3	エレメント
62	1	事前	奥	両眼	上	コノアイダ	タイムオーバー	3	コ〇アイ〇				67	2	事前	手前	両眼	中	ミエカクレ	5	3.64452	3	ミエカクレ
63	1	事前	奥	両眼	中	トリシラベ	タイムオーバー	3	トリシ○○				68	2	事前	手前	両眼	上	イソウロウ	5	4.2217	3	イソウロウ
64	1	事前	奥	両眼	上	ナトリウム	5.49723	5	ナトリウム				69	2	事前	手前	両眼	上	カンチガイ	3	タイムオーバー	3	カ○○ガイ
65	1	事前	奥	両眼	下	ヒトムカシ	4.43216	5	ヒトムカシ				70	2	事前	手前	両眼	下	イノチガケ	5	2.9312	3	イノチガケ
66	2	事前	手前	両眼	上	エレメント	5.19845	5	エレメント				71	3	同時	手前	両眼	中	オオドオリ	4	タイムオーバー	3	オオ〇オリ
67	2	事前	手前	両眼	中	ミエカクレ	3.64452	5	ミエカクレ				72	3	同時	手前	両眼	中	モノオモイ	5	タイムオーバー	3	モノオモイ
68	2	事前	手前	両眼	上	イソウロウ	4.2217	5	イソウロウ				73	3	同時	手前	両眼	上	イキノコリ	5	3.85228	3	イキノコリ
69	2	事前	手前	両眼	上	カンチガイ	タイムオーバー	3	カ○○ガイ				74	3	同時	手前	両眼	中	ミズアライ	5	7.26429	3	ミズアライ
70	2	事前	手前	両眼	下	イノチガケ	2.9312	5	イノチガケ				75	3	同時	手前	両眼	上	サングラス	5	6.17381	3	サングラス
71	3	同時	手前	両眼	中	オオドオリ	タイムオーバー	4	オオ〇オリ				76	4	なし	奥	両眼	下	アマクダリ	5	5.51846	-3	アマクダリ
72	3	同時	手前	両眼	中	モノオモイ	タイムオーバー	5	モノオモイ				77	4	なし	奥	両眼	上	カツオブシ	5	3.97372	-3	カツオブシ
73	3	同時	手前	両眼	上	イキノコリ	3.85228	5	イキノコリ				78	4	なし	奥	両眼	中	クリスタル	5	6.46467	-3	クリスタル
74	3	同時	手前	両眼	中	ミズアライ	7.26429	5	ミズアライ				79	4	なし	奥	両眼	下	チルドレン	5	3.08512	-3	チルドレン
75	3	同時	手前	両眼	上	サングラス	6.17381	5	サングラス				80	4	なし	奥	両眼	下	クチアタリ	3	1.94035	-3	タイアタリ
76	4	なし	奥	両眼	下	アマクダリ	5.51846	5	アマクダリ				81	5	同時	奥	両眼	上	フライパン	1	タイムオーバー	-3	フロアライ
77	4	なし	奥	両眼	上	カツオブシ	3.97372	5	カツオブシ				82	5	同時	奥	両眼	中	イナカモノ	4	タイムオーバー	-3	イルカモノ
78	4	なし	奥	両眼	中	クリスタル	6.46467	5	クリスタル				83	5	同時	奥	両眼	下	カミガクシ	5	7.02955	-3	カミガクシ
79	4	なし	奥	両眼	下	チルドレン	3.08512	5	チルドレン				84	5	同時	奥	両眼	上	カゼトオシ	3	タイムオーバー	-3	カ〇トオシ
80	4	なし	奥	両眼	下	クチアタリ	1.94035	3	タイアタリ				85	5	同時	奥	両眼	上	エトセトラ	4	タイムオーバー	-3	エトモトラ
81	5	同時	奥	両眼	上	フライパン	タイムオーバー	1	フロアライ				86	6	なし	奥	右	中	ルネサンス	4	タイムオーバー	0	ルホサンス
82	5	同時	奥	両眼	中	イナカモノ	タイムオーバー	4	イルカモノ				87	6	なし	奥	右	中	ウメキゴエ	5	3.5297	0	ウメキゴエ
83	5	同時	奥	両眼	下	カミガクシ	7.02955	5	カミガクシ				88	6	なし	奥	右	下	ランドセル	5	2.5745	0	ランドセル
84	5	同時	奥	両眼	上	カゼトオシ	タイムオーバー	3	カ〇トオシ				89	6	なし	奥	右	中	ヨツンバイ	5	4.02996	0	ヨツンバイ
85	5	同時	奥	両眼	上	エトセトラ	タイムオーバー	4	エトモトラ				90	6	なし	奥	右	下	ツカイステ	5	4.01895	0	ツカイステ
86	6	なし	奥	右	中	ルネサンス	タイムオーバー	4	ルホサンス				91	7	事前	奥	左	中	サキノバシ	5	9.04246	-2	サキノバシ
87	6	なし	奥	右	中	ウメキゴエ	3.5297	5	ウメキゴエ				92	7	事前	奥	左	下	ノボリザカ	5	3.6753	-2	ノボリザカ
88	6	なし	奥	右	下	ランドセル	2.5745	5	ランドセル				93	7	事前	奥	左	下	インパクト	2	タイムオーバー	-2	イシバケト
89	6	なし	奥	右	中	ヨツンバイ	4.02996	5	ヨツンバイ				94	7	事前	奥	左	上	コガネイロ	4	タイムオーバー	-2	コガホイロ
90	6	なし	奥	右	下	ツカイステ	4.01895	5	ツカイステ				95	7	事前	奥	左	上	オムライス	5	1.75304	-2	オムライス
91	7	事前	奥	左	中	サキノバシ	9.04246	5	サキノバシ				96	8	なし	手前	両眼	上	ココロガケ	5	3.45292	-2	ココロガケ
92	7	事前	奥	左	下	ノボリザカ	3.6753	5	ノボリザカ				97	8	なし	手前	両眼	中	サカナツリ	5	3.064	-2	サカナツリ
93	7	事前	奥	左	下	インパクト	タイムオーバー	2	イシバケト				98	8	なし	手前	両眼	中	アトマワシ	5	2.09814	-2	アトマワシ
94	7	事前	奥	左	上	コガネイロ	タイムオーバー	4	コガホイロ				99	8	なし	手前	両眼	中	ツキアタリ	5	1.49713	-2	ツキアタリ
95	7	事前	奥	左	上	オムライス	1.75304	5	オムライス				100	8	なし	手前	両眼	中	ホトトギス	5	4.51926	-2	ホトトギス
96	8	なし	手前	両眼	上	ココロガケ	3.45292	5	ココロガケ				101	9	同時	手前	右	下	サシツカエ	5	タイムオーバー	-1	サシツカエ
97	8	なし	手前	両眼	中	サカナツリ	3.064	5	サカナツリ				102	9	同時	手前	右	下	ヒダリカタ	3	タイムオーバー	-1	ヒグリカク
98	8	なし	手前	両眼	中	アトマワシ	2.09814	5	アトマワシ				103	9	同時	手前	右	上	サイエンス	5	2.96268	-1	サイエンス
99	8	なし	手前	両眼	中	ツキアタリ	1.49713	5	ツキアタリ				104	9	同時	手前	右	下	イイマワシ	5	3.78546	-1	イイマワシ
100	8	なし	手前	両眼	中	ホトトギス	4.51926	5	ホトトギス				105	9	同時	手前	右	上	カカリツケ	5	2.74167	-1	カカリツケ
101	9	同時	手前	右	下	サシツカエ	タイムオーバー	5	サシツカエ				106	10	同時	奥	左	下	スクリプト	3	タイムオーバー	-3	スタリブト
102	9	同時	手前	右	下	ヒダリカタ	タイムオーバー	3	ヒグリカク				107	10	同時	奥	左	中	カタツムリ	5	4.92843	-3	カタツムリ
103	9	同時	手前	右	上	サイエンス	2.96268	5	サイエンス				108	10	同時	奥	左	中	ミズタマリ	5	9.08437	-3	ミズタマリ
104	9	同時	手前	右	下	イイマワシ	3.78546	5	イイマワシ				109	10	同時	奥	左	中	タチバナシ	1	タイムオーバー	-3	タイアタリ
105	9	同時	手前	右	上	カカリツケ	2.74167	5	カカリツケ				110	10	同時	奥	左	中	エンジニア	5	2.88457	-3	エンジニア
106	10	同時	奥	左	下	スクリプト	タイムオーバー	3	スタリブト				111	11	事前	手前	右	下	アリキタリ	5	3.85401	-2	アリキタリ
107	10	同時	奥	左	中	カタツムリ	4.92843	5	カタツムリ				112	11	事前	手前	右	中	ツカイワケ	5	7.79886	-2	ツカイワケ
108	10	同時	奥	左	中	ミズタマリ	9.08437	5	ミズタマリ				113	11	事前	手前	右	上	ヒダリウエ	5	5.17758	-2	ヒダリウエ
109	10	同時	奥	左	中	タチバナシ	タイムオーバー	1	タイアタリ				114	11	事前	手前	右	下	ミズビタシ	5	3.69982	-2	ミズビタシ
110	10	同時	奥	左	中	エンジニア	2.88457	5	エンジニア				115	11	事前	手前	右	下	モウシイレ	3	タイムオーバー	-2	モウシ○○
111	11	事前	手前	右	下	アリキタリ	3.85401	5	アリキタリ				116	12	なし	手前	左	上	フタリグミ	5	9.78727	0	フタリグミ
112	11	事前	手前	右	中	ツカイワケ	7.79886	5	ツカイワケ				117	12	なし	手前	左	中	ランニング	5	3.65222	0	ランニング
113	11	事前	手前	右	上	ヒダリウエ	5.17758	5	ヒダリウエ				118	12	なし	手前	左	下	ウラガエシ	5	2.48665	0	ウラガエシ
114	11	事前	手前	右	下	ミズビタシ	3.69982	5	ミズビタシ				119	12	なし	手前	左	上	モチハコビ	2	タイムオーバー	0	モ○ンゴビ
115	11	事前	手前	右	下	モウシイレ	タイムオーバー	3	モウシ○○				120	12	なし	手前	左	下	サトガエリ	4	タイムオーバー	0	サ〇ガエリ
116	12	なし	手前	左	上	フタリグミ	9.78727	5	フタリグミ				121	1	なし	手前	右	中	ペンダント	0	タイムオーバー	0	〇〇タ○○
117	12	なし	手前	左	中	ランニング	3.65222	5	ランニング				122	1	なし	手前	右	上	ツトメサキ	5	タイムオーバー	0	ツトメサキ
118	12	なし	手前	左	下	ウラガエシ	2.48665	5	ウラガエシ				123	1	なし	手前	右	中	ニガワライ	3	タイムオーバー	0	ニガ〇ラ〇
119	12	なし	手前	左	上	モチハコビ	タイムオーバー	2	モ○ンゴビ				124	1	なし	手前	右	下	ワライゴエ	4	タイムオーバー	0	フライゴエ
120	12	なし	手前	左	下	サトガエリ	タイムオーバー	4	サ〇ガエリ				125	1	なし	手前	右	上	スナアラシ	5	4.98898	0	スナアラシ
													126	2	事前	奥	左	下	マトハズレ	5	4.53216	3	マトハズレ
エラーが出たブロック（0:正常 1:エラー）													127	2	事前	奥	左	上	パイオニア	5	1.70862	3	パイオニア
1	2	3	4	5	6	7	8	9	10	11	12		128	2	事前	奥	左	上	コウタイシ	3	タイムオーバー	3	コウワイン
0	0	0	0	0	0	0	0	0	0	0	0		129	2	事前	奥	左	上	オモシロミ	4	タイムオーバー	3	オモシロ〇
文字の奥行評定（0:わからない 3:はっきりと手前 -3:はっきりと奥 10:エラー）													130	2	事前	奥	左	上	タチアガリ	3	6.01968	3	クイアガリ
1	2	3	4	5	6	7	8	9	10	11	12		131	3	なし	奥	両眼	中	カゼグスリ	3	タイムオーバー	-1	カ〇ケズリ
-3	3	3	-3	-3	0	-2	3	-1	-3	-2	0		132	3	なし	奥	両眼	下	オボシメシ	5	5.73352	-1	オボシメシ
													133	3	なし	奥	両眼	中	アドバイス	5	7.22369	-1	アドバイス
													134	3	なし	奥	両眼	上	イタミドメ	5	4.345	-1	イタミドメ
参加者名：	2020年12月14日 12時16分												135	3	なし	奥	両眼	上	ストライプ	5	タイムオーバー	-1	ストライプ
参加者名：	2020年12月14日 12時16分												136	4	同時	奥	右	下	ランキング	5	7.58613	1	ランキング
													137	4	同時	奥	右	下	オオミソカ	3	タイムオーバー	1	オオゲンカ
													138	4	同時	奥	右	中	カオナジミ	2	タイムオーバー	1	オオ〇ジコ
3セット目													139	4	同時	奥	右	上	ウシロダテ	3	タイムオーバー	1	ウシログア
試行	ブロック	触覚定時時間	文字が手前か奥か	両眼か単眼（左右）か	文字位置（上中下）	表示された文字	文字を理解した時間（秒）	一致文字数	回答				140	4	同時	奥	右	下	ヒダリキキ	5	6.94469	1	ヒダリキキ
121	1	なし	手前	右	中	ペンダント	タイムオーバー	0	〇〇タ○○				141	5	同時	奥	両眼	上	ヒキオトシ	5	3.99515	-2	ヒキオトシ
122	1	なし	手前	右	上	ツトメサキ	タイムオーバー	5	ツトメサキ				142	5	同時	奥	両眼	上	ナライゴト	5	タイムオーバー	-2	ナライゴト
123	1	なし	手前	右	中	ニガワライ	タイムオーバー	3	ニガ〇ラ〇				143	5	同時	奥	両眼	下	ヒダリシタ	3	タイムオーバー	-2	ヒダリンダ
124	1	なし	手前	右	下	ワライゴエ	タイムオーバー	4	フライゴエ				144	5	同時	奥	両眼	中	ウロオボエ	5	5.86709	-2	ウロオボエ
125	1	なし	手前	右	上	スナアラシ	4.98898	5	スナアラシ				145	5	同時	奥	両眼	上	オオモウケ	5	タイムオーバー	-2	オオモウケ
126	2	事前	奥	左	下	マトハズレ	4.53216	5	マトハズレ				146	6	同時	手前	左	下	ピアニスト	5	5.17603	-3	ピアニスト
127	2	事前	奥	左	上	パイオニア	1.70862	5	パイオニア				147	6	同時	手前	左	下	スタンバイ	5	3.45693	-3	スタンバイ
128	2	事前	奥	左	上	コウタイシ	タイムオーバー	3	コウワイン				148	6	同時	手前	左	上	クイチガイ	5	6.6528	-3	クイチガイ
129	2	事前	奥	左	上	オモシロミ	タイムオーバー	4	オモシロ〇				149	6	同時	手前	左	中	オモイヤリ	4	タイムオーバー	-3	オモイボリ
130	2	事前	奥	左	上	タチアガリ	6.01968	3	クイアガリ				150	6	同時	手前	左	中	ツミカサネ	5	タイムオーバー	-3	ツミカサネ
131	3	なし	奥	両眼	中	カゼグスリ	タイムオーバー	3	カ〇ケズリ				151	7	同時	手前	両眼	中	マノアタリ	3	タイムオーバー	3	〇メアタリ
132	3	なし	奥	両眼	下	オボシメシ	5.73352	5	オボシメシ				152	7	同時	手前	両眼	中	シナゾロエ	5	タイムオーバー	3	シナゾロエ
133	3	なし	奥	両眼	中	アドバイス	7.22369	5	アドバイス				153	7	同時	手前	両眼	下	ノウテンキ	5	5.17998	3	ノウテンキ
134	3	なし	奥	両眼	上	イタミドメ	4.345	5	イタミドメ				154	7	同時	手前	両眼	下	ウケワタシ	5	9.83492	3	ウケワタシ
135	3	なし	奥	両眼	上	ストライプ	タイムオーバー	5	ストライプ				155	7	同時	手前	両眼	中	テロリスト	5	1.84617	3	テロリスト
136	4	同時	奥	右	下	ランキング	7.58613	5	ランキング				156	8	なし	手前	両眼	上	ミセドコロ	2	タイムオーバー	-3	〇○○コロ
137	4	同時	奥	右	下	オオミソカ	タイムオーバー	3	オオゲンカ				157	8	なし	手前	両眼	上	カカリイン	5	4.0328	-3	カカリイン
138	4	同時	奥	右	中	カオナジミ	タイムオーバー	2	オオ〇ジコ				158	8	なし	手前	両眼	中	ナカナオリ	5	5.23435	-3	ナカナオリ
139	4	同時	奥	右	上	ウシロダテ	タイムオーバー	3	ウシログア				159	8	なし	手前	両眼	中	ヒダリハシ	5	4.05714	-3	ヒダリハシ
140	4	同時	奥	右	下	ヒダリキキ	6.94469	5	ヒダリキキ				160	8	なし	手前	両眼	上	オモテムキ	5	2.59037	-3	オモテムキ
141	5	同時	奥	両眼	上	ヒキオトシ	3.99515	5	ヒキオトシ				161	9	事前	手前	両眼	下	ヤツアタリ	4	タイムオーバー	0	ホツアタリ
142	5	同時	奥	両眼	上	ナライゴト	タイムオーバー	5	ナライゴト				162	9	事前	手前	両眼	下	トウガラシ	5	2.47609	0	トウガラシ
143	5	同時	奥	両眼	下	ヒダリシタ	タイムオーバー	3	ヒダリンダ				163	9	事前	手前	両眼	下	ミドリイロ	5	2.43115	0	ミドリイロ
144	5	同時	奥	両眼	中	ウロオボエ	5.86709	5	ウロオボエ				164	9	事前	手前	両眼	下	アウトドア	5	3.18668	0	アウトドア
145	5	同時	奥	両眼	上	オオモウケ	タイムオーバー	5	オオモウケ				165	9	事前	手前	両眼	中	ストライキ	5	1.93143	0	ストライキ
146	6	同時	手前	左	下	ピアニスト	5.17603	5	ピアニスト				166	10	事前	手前	右	中	ハナシアイ	5	6.62112	3	ハナシアイ
147	6	同時	手前	左	下	スタンバイ	3.45693	5	スタンバイ				167	10	事前	手前	右	下	ボクシング	5	2.95439	3	ボクシング
148	6	同時	手前	左	上	クイチガイ	6.6528	5	クイチガイ				168	10	事前	手前	右	中	ネガイゴト	4	9.14291	3	ホガイゴト
149	6	同時	手前	左	中	オモイヤリ	タイムオーバー	4	オモイボリ				169	10	事前	手前	右	上	イヤリング	4	タイムオーバー	3	イカリング
150	6	同時	手前	左	中	ツミカサネ	タイムオーバー	5	ツミカサネ				170	10	事前	手前	右	上	オオサワギ	5	2.59741	3	オオサワギ
151	7	同時	手前	両眼	中	マノアタリ	タイムオーバー	3	〇メアタリ				171	11	なし	奥	左	上	コチラガワ	1	タイムオーバー	0	コ○○○○
152	7	同時	手前	両眼	中	シナゾロエ	タイムオーバー	5	シナゾロエ				172	11	なし	奥	左	上	ヒトチガイ	5	2.92366	0	ヒトチガイ
153	7	同時	手前	両眼	下	ノウテンキ	5.17998	5	ノウテンキ				173	11	なし	奥	左	上	ウラオモテ	5	8.04615	0	ウラオモテ
154	7	同時	手前	両眼	下	ウケワタシ	9.83492	5	ウケワタシ				174	11	なし	奥	左	下	レントゲン	5	3.90163	0	レントゲン
155	7	同時	手前	両眼	中	テロリスト	1.84617	5	テロリスト				175	11	なし	奥	左	中	プロダクト	5	タイムオーバー	0	プロダクト
156	8	なし	手前	両眼	上	ミセドコロ	タイムオーバー	2	〇○○コロ				176	12	事前	奥	両眼	上	オモイキリ	5	3.75221	-3	オモイキリ
157	8	なし	手前	両眼	上	カカリイン	4.0328	5	カカリイン				177	12	事前	奥	両眼	下	カオアワセ	5	4.28484	-3	カオアワセ
158	8	なし	手前	両眼	中	ナカナオリ	5.23435	5	ナカナオリ				178	12	事前	奥	両眼	下	トナリマチ	5	4.9874	-3	トナリマチ
159	8	なし	手前	両眼	中	ヒダリハシ	4.05714	5	ヒダリハシ				179	12	事前	奥	両眼	上	シタゴコロ	5	4.18474	-3	シタゴコロ
160	8	なし	手前	両眼	上	オモテムキ	2.59037	5	オモテムキ				180	12	事前	奥	両眼	上	オナイドシ	5	4.27494	-3	オナイドシ
161	9	事前	手前	両眼	下	ヤツアタリ	タイムオーバー	4	ホツアタリ				181	1	同時	奥	両眼	下	レイアウト	5	9.11395	2	レイアウト
162	9	事前	手前	両眼	下	トウガラシ	2.47609	5	トウガラシ				182	1	同時	奥	両眼	中	スジチガイ	5	5.40073	2	スジチガイ
163	9	事前	手前	両眼	下	ミドリイロ	2.43115	5	ミドリイロ				183	1	同時	奥	両眼	上	カザグルマ	5	7.66662	2	カザグルマ
164	9	事前	手前	両眼	下	アウトドア	3.18668	5	アウトドア				184	1	同時	奥	両眼	中	モノヅクリ	2	タイムオーバー	2	モメツケリ
165	9	事前	手前	両眼	中	ストライキ	1.93143	5	ストライキ				185	1	同時	奥	両眼	下	クビカザリ	5	6.54379	2	クビカザリ
166	10	事前	手前	右	中	ハナシアイ	6.62112	5	ハナシアイ				186	2	なし	手前	両眼	中	セキバライ	5	2.57503	3	セキバライ
167	10	事前	手前	右	下	ボクシング	2.95439	5	ボクシング				187	2	なし	手前	両眼	下	バイオリン	5	4.03444	3	バイオリン
168	10	事前	手前	右	中	ネガイゴト	9.14291	4	ホガイゴト				188	2	なし	手前	両眼	上	イシダタミ	5	6.27946	3	イシダタミ
169	10	事前	手前	右	上	イヤリング	タイムオーバー	4	イカリング				189	2	なし	手前	両眼	上	アカウント	4	タイムオーバー	3	アカウシト
170	10	事前	手前	右	上	オオサワギ	2.59741	5	オオサワギ				190	2	なし	手前	両眼	上	アイコトバ	5	4.87908	3	アイコトバ
171	11	なし	奥	左	上	コチラガワ	タイムオーバー	1	コ○○○○				191	3	同時	奥	右	下	イノチトリ	5	タイムオーバー	-1	イノチトリ
172	11	なし	奥	左	上	ヒトチガイ	2.92366	5	ヒトチガイ				192	3	同時	奥	右	下	オオワライ	5	7.18942	-1	オオワライ
173	11	なし	奥	左	上	ウラオモテ	8.04615	5	ウラオモテ				193	3	同時	奥	右	上	サバイバル	5	3.64523	-1	サバイバル
174	11	なし	奥	左	下	レントゲン	3.90163	5	レントゲン				194	3	同時	奥	右	下	ヒキコモリ	5	3.40077	-1	ヒキコモリ
175	11	なし	奥	左	中	プロダクト	タイムオーバー	5	プロダクト				195	3	同時	奥	右	下	アタマキン	5	8.15603	-1	アタマキン
176	12	事前	奥	両眼	上	オモイキリ	3.75221	5	オモイキリ				196	4	事前	奥	左	下	ハナバタケ	5	7.86309	1	ハナバタケ
177	12	事前	奥	両眼	下	カオアワセ	4.28484	5	カオアワセ				197	4	事前	奥	左	上	ダイビング	5	6.98527	1	ダイビング
178	12	事前	奥	両眼	下	トナリマチ	4.9874	5	トナリマチ				198	4	事前	奥	左	中	ヤリナオシ	4	8.18646	1	トリナオシ
179	12	事前	奥	両眼	上	シタゴコロ	4.18474	5	シタゴコロ				199	4	事前	奥	左	上	ヒガシグチ	5	8.71964	1	ヒガシグチ
180	12	事前	奥	両眼	上	オナイドシ	4.27494	5	オナイドシ				200	4	事前	奥	左	中	フロアガリ	5	2.89712	1	フロアガリ
													201	5	事前	手前	右	上	マチヅクリ	5	6.42057	-2	マチヅクリ
エラーが出たブロック（0:正常 1:エラー）													202	5	事前	手前	右	上	デキアガリ	5	2.37506	-2	デキアガリ
1	2	3	4	5	6	7	8	9	10	11	12		203	5	事前	手前	右	中	カルシウム	5	3.16559	-2	カルシウム
0	0	0	0	0	0	0	0	0	0	0	0		204	5	事前	手前	右	下	タマゴヤキ	3	タイムオーバー	-2	〇マゴホキ
文字の奥行評定（0:わからない 3:はっきりと手前 -3:はっきりと奥 10:エラー）													205	5	事前	手前	右	中	コンセプト	2	タイムオーバー	-2	コロセブレ
1	2	3	4	5	6	7	8	9	10	11	12		206	6	事前	奥	両眼	下	ミナトマチ	5	5.37522	-3	ミナトマチ
-1	-2	-3	-2	-2	-1	3	3	3	-1	0	2		207	6	事前	奥	両眼	下	サキマワリ	5	2.46361	-3	サキマワリ
													208	6	事前	奥	両眼	中	ヒトトナリ	5	4.9424	-3	ヒトトナリ
													209	6	事前	奥	両眼	中	オモイコミ	5	2.57402	-3	オモイコミ
4セット目													210	6	事前	奥	両眼	上	ミナミグチ	5	8.24189	-3	ミナミグチ
181	1	同時	奥	両眼	下	レイアウト	9.11395	5	レイアウト				211	7	同時	手前	両眼	中	マチハズレ	5	5.04194	3	マチハズレ
182	1	同時	奥	両眼	中	スジチガイ	5.40073	5	スジチガイ				212	7	同時	手前	両眼	上	スタジアム	5	4.4565	3	スタジアム
183	1	同時	奥	両眼	上	カザグルマ	7.66662	5	カザグルマ				213	7	同時	手前	両眼	中	モノグルイ	5	タイムオーバー	3	モノグルイ
184	1	同時	奥	両眼	中	モノヅクリ	タイムオーバー	2	モメツケリ				214	7	同時	手前	両眼	下	ムコウギシ	5	6.46839	3	ムコウギシ
185	1	同時	奥	両眼	下	クビカザリ	6.54379	5	クビカザリ				215	7	同時	手前	両眼	中	リバウンド	5	タイムオーバー	3	リバウンド
186	2	なし	手前	両眼	中	セキバライ	2.57503	5	セキバライ				216	8	なし	奥	左	中	セントラル	5	2.24178	-3	セントラル
187	2	なし	手前	両眼	下	バイオリン	4.03444	5	バイオリン				217	8	なし	奥	左	下	リアリズム	5	3.65321	-3	リアリズム
188	2	なし	手前	両眼	上	イシダタミ	6.27946	5	イシダタミ				218	8	なし	奥	左	上	ノボリオリ	5	2.58923	-3	ノボリオリ
189	2	なし	手前	両眼	上	アカウント	タイムオーバー	4	アカウシト				219	8	なし	奥	左	中	ハナシガイ	5	4.53385	-3	ハナシガイ
190	2	なし	手前	両眼	上	アイコトバ	4.87908	5	アイコトバ				220	8	なし	奥	左	中	オモイツキ	5	2.01073	-3	オモイツキ
191	3	同時	奥	右	下	イノチトリ	タイムオーバー	5	イノチトリ				221	9	なし	奥	両眼	上	シナサダメ	5	9.57985	0	シナサダメ
192	3	同時	奥	右	下	オオワライ	7.18942	5	オオワライ				222	9	なし	奥	両眼	上	スキキライ	5	1.57756	0	スキキライ
193	3	同時	奥	右	上	サバイバル	3.64523	5	サバイバル				223	9	なし	奥	両眼	中	モウシコミ	5	2.42201	0	モウシコミ
194	3	同時	奥	右	下	ヒキコモリ	3.40077	5	ヒキコモリ				224	9	なし	奥	両眼	上	スレチガイ	5	1.56634	0	スレチガイ
195	3	同時	奥	右	下	アタマキン	8.15603	5	アタマキン				225	9	なし	奥	両眼	中	オリタタミ	5	3.2554	0	オリタタミ
196	4	事前	奥	左	下	ハナバタケ	7.86309	5	ハナバタケ				226	10	事前	手前	両眼	下	タイミング	5	2.0427	3	タイミング
197	4	事前	奥	左	上	ダイビング	6.98527	5	ダイビング				227	10	事前	手前	両眼	下	モリアガリ	5	2.85543	3	モリアガリ
198	4	事前	奥	左	中	ヤリナオシ	8.18646	4	トリナオシ				228	10	事前	手前	両眼	上	グラウンド	5	2.95383	3	グラウンド
199	4	事前	奥	左	上	ヒガシグチ	8.71964	5	ヒガシグチ				229	10	事前	手前	両眼	上	ハンビラキ	4	タイムオーバー	3	ハシビラキ
200	4	事前	奥	左	中	フロアガリ	2.89712	5	フロアガリ				230	10	事前	手前	両眼	中	ウマレツキ	5	2.2975	3	ウマレツキ
201	5	事前	手前	右	上	マチヅクリ	6.42057	5	マチヅクリ				231	11	同時	手前	右	上	ウナリゴエ	5	4.64487	0	ウナリゴエ
202	5	事前	手前	右	上	デキアガリ	2.37506	5	デキアガリ				232	11	同時	手前	右	下	マクラモト	5	8.31317	0	マクラモト
203	5	事前	手前	右	中	カルシウム	3.16559	5	カルシウム				233	11	同時	手前	右	上	カミガカリ	5	タイムオーバー	0	カミガカリ
204	5	事前	手前	右	下	タマゴヤキ	タイムオーバー	3	〇マゴホキ				234	11	同時	手前	右	中	ハタジルシ	2	タイムオーバー	0	ハクシル〇
205	5	事前	手前	右	中	コンセプト	タイムオーバー	2	コロセブレ				235	11	同時	手前	右	中	ユデタマゴ	5	6.19038	0	ユデタマゴ
206	6	事前	奥	両眼	下	ミナトマチ	5.37522	5	ミナトマチ				236	12	なし	手前	左	下	ウケコタエ	5	6.29745	-3	ウケコタエ
207	6	事前	奥	両眼	下	サキマワリ	2.46361	5	サキマワリ				237	12	なし	手前	左	中	ウエスタン	5	4.13287	-3	ウエスタン
208	6	事前	奥	両眼	中	ヒトトナリ	4.9424	5	ヒトトナリ				238	12	なし	手前	左	下	フユヤスミ	2	タイムオーバー	-3	ウエトスミ
209	6	事前	奥	両眼	中	オモイコミ	2.57402	5	オモイコミ				239	12	なし	手前	左	中	アドバンス	5	2.78981	-3	アドバンス
210	6	事前	奥	両眼	上	ミナミグチ	8.24189	5	ミナミグチ				240	12	なし	手前	左	上	クリスマス	5	3.61326	-3	クリスマス
211	7	同時	手前	両眼	中	マチハズレ	5.04194	5	マチハズレ
212	7	同時	手前	両眼	上	スタジアム	4.4565	5	スタジアム
213	7	同時	手前	両眼	中	モノグルイ	タイムオーバー	5	モノグルイ
214	7	同時	手前	両眼	下	ムコウギシ	6.46839	5	ムコウギシ
215	7	同時	手前	両眼	中	リバウンド	タイムオーバー	5	リバウンド
216	8	なし	奥	左	中	セントラル	2.24178	5	セントラル
217	8	なし	奥	左	下	リアリズム	3.65321	5	リアリズム
218	8	なし	奥	左	上	ノボリオリ	2.58923	5	ノボリオリ
219	8	なし	奥	左	中	ハナシガイ	4.53385	5	ハナシガイ
220	8	なし	奥	左	中	オモイツキ	2.01073	5	オモイツキ
221	9	なし	奥	両眼	中	オワリゴロ	タイムオーバー	4	オマリゴロ	やりなおし
222	9	なし	奥	両眼	中	ナガツヅキ	2.93247	5	ナガツヅキ	やりなおし
223	9	なし	奥	両眼	下	クミガシラ	タイムオーバー	5	クミガシラ	やりなおし
224	9	なし	奥	両眼	下	ナマケモノ	3.59752	5	ナマケモノ	やりなおし
225	9	なし	奥	両眼	中	ココロマチ	7.61061	5	ココロマチ	やりなおし
226	10	事前	手前	両眼	下	カエリミチ	4.10913	5	カエリミチ	やりなおし
227	10	事前	手前	両眼	中	ミノマワリ	タイムオーバー	0	○○○○○	やりなおし
228	10	事前	手前	両眼	上	トオマワシ	タイムオーバー	5	トオマワシ	やりなおし
229	10	事前	手前	両眼	下	イレカワリ	2.8308	5	イレカワリ	やりなおし
230	10	事前	手前	両眼	下	ブラインド	2.43063	5	ブラインド	やりなおし
231	11	同時	手前	右	上	ウナリゴエ	4.64487	5	ウナリゴエ
232	11	同時	手前	右	下	マクラモト	8.31317	5	マクラモト
233	11	同時	手前	右	上	カミガカリ	タイムオーバー	5	カミガカリ
234	11	同時	手前	右	中	ハタジルシ	タイムオーバー	2	ハクシル〇
235	11	同時	手前	右	中	ユデタマゴ	6.19038	5	ユデタマゴ
236	12	なし	手前	左	下	ウケコタエ	6.29745	5	ウケコタエ
237	12	なし	手前	左	中	ウエスタン	4.13287	5	ウエスタン
238	12	なし	手前	左	下	フユヤスミ	タイムオーバー	2	ウエトスミ
239	12	なし	手前	左	中	アドバンス	2.78981	5	アドバンス
240	12	なし	手前	左	上	クリスマス	3.61326	5	クリスマス
エラーが出たブロック（0:正常 1:エラー）
1	2	3	4	5	6	7	8	9	10	11	12
0	0	0	0	0	0	0	0	1	1	0	0
文字の奥行評定（0:わからない 3:はっきりと手前 -3:はっきりと奥 10:エラー）
1	2	3	4	5	6	7	8	9	10	11	12
0	3	-1	1	-2	-3	3	-3	0	3	0	-3
やりなおし↓↓
ReTry
参加者名：	2020年12月14日 12時57分
参加者名：	2020年12月14日 12時57分
4セット目のやりなおし
試行	ブロック	触覚定時時間	文字が手前か奥か	両眼か単眼（左右）か	文字位置（上中下）	表示された文字	文字を理解した時間（秒）	一致文字数	回答
1	1	なし	奥	両眼	上	シナサダメ	9.57985	5	シナサダメ
2	1	なし	奥	両眼	上	スキキライ	1.57756	5	スキキライ
3	1	なし	奥	両眼	中	モウシコミ	2.42201	5	モウシコミ
4	1	なし	奥	両眼	上	スレチガイ	1.56634	5	スレチガイ
5	1	なし	奥	両眼	中	オリタタミ	3.2554	5	オリタタミ
6	2	事前	手前	両眼	下	タイミング	2.0427	5	タイミング
7	2	事前	手前	両眼	下	モリアガリ	2.85543	5	モリアガリ
8	2	事前	手前	両眼	上	グラウンド	2.95383	5	グラウンド
9	2	事前	手前	両眼	上	ハンビラキ	タイムオーバー	4	ハシビラキ
10	2	事前	手前	両眼	中	ウマレツキ	2.2975	5	ウマレツキ
エラーが出たブロック（0:正常 1:エラー）
1	2	3	4	5	6	7	8	9	10	11	12
0	0	0	0	0	0	0	0	0	0	0	0
文字の奥行評定（0:わからない 3:はっきりと手前 -3:はっきりと奥 10:エラー）
1	2	3	4	5	6	7	8	9	10	11	12
2	3	0	0	0	0	0	0	0	0	0	0

## Sheet: p07
A
	2020年12月11日 09時28分
	2020年12月11日 09時28分
0
1セット目
試行	ブロック	触覚定時時間	文字が手前か奥か	両眼か単眼（左右）か	文字位置（上中下）	表示された文字	文字を理解した時間（秒）	一致文字数	回答
1	1	なし	奥	右	下	イシヅクリ	タイムオーバー	1	〇〇〇ケリ
2	1	なし	奥	右	上	カオカタチ	タイムオーバー	1	〇〇〇タイ
3	1	なし	奥	右	下	タチバナシ	タイムオーバー	0	ク〇〇〇〇
4	1	なし	奥	右	中	スクリプト	タイムオーバー	3	スクリ〇〇
5	1	なし	奥	右	上	ルネサンス	タイムオーバー	5	ルネサンス				試行	ブロック	触覚定時時間	文字が手前か奥か	両眼か単眼（左右）か	文字位置（上中下）	表示された文字	一致文字数	文字を理解した時間（秒）	知覚された奥行き	回答
6	2	事前	奥	両眼	上	カカリツケ	9.78458	5	カカリツケ				1	1	なし	奥	右	下	イシヅクリ	1	タイムオーバー	1	〇〇〇ケリ
7	2	事前	奥	両眼	下	イイマワシ	3.86241	5	イイマワシ				2	1	なし	奥	右	上	カオカタチ	1	タイムオーバー	1	〇〇〇タイ
8	2	事前	奥	両眼	中	オオアタリ	4.06132	5	オオアタリ				3	1	なし	奥	右	下	タチバナシ	0	タイムオーバー	1	ク〇〇〇〇
9	2	事前	奥	両眼	下	クリスタル	4.1182	5	クリスタル				4	1	なし	奥	右	中	スクリプト	3	タイムオーバー	1	スクリ〇〇
10	2	事前	奥	両眼	下	トリカエシ	8.0848	5	トリカエシ				5	1	なし	奥	右	上	ルネサンス	5	タイムオーバー	1	ルネサンス
11	3	なし	奥	両眼	上	イナカモノ	タイムオーバー	2	イヌカ〇〇				6	2	事前	奥	両眼	上	カカリツケ	5	9.78458	-3	カカリツケ
12	3	なし	奥	両眼	中	ヒトマトメ	タイムオーバー	3	ヒトマ〇〇				7	2	事前	奥	両眼	下	イイマワシ	5	3.86241	-3	イイマワシ
13	3	なし	奥	両眼	上	カワリモノ	タイムオーバー	1	カマ〇〇〇				8	2	事前	奥	両眼	中	オオアタリ	5	4.06132	-3	オオアタリ
14	3	なし	奥	両眼	下	レスポンス	4.67164	5	レスポンス				9	2	事前	奥	両眼	下	クリスタル	5	4.1182	-3	クリスタル
15	3	なし	奥	両眼	上	ヒトリゴト	4.98537	5	ヒトリゴト				10	2	事前	奥	両眼	下	トリカエシ	5	8.0848	-3	トリカエシ
16	4	事前	奥	左	中	イイツタエ	タイムオーバー	2	イイシ〇〇				11	3	なし	奥	両眼	上	イナカモノ	2	タイムオーバー	-3	イヌカ〇〇
17	4	事前	奥	左	下	ミエカクレ	タイムオーバー	3	〇エカク〇				12	3	なし	奥	両眼	中	ヒトマトメ	3	タイムオーバー	-3	ヒトマ〇〇
18	4	事前	奥	左	上	トドコオリ	タイムオーバー	3	〇〇コオリ				13	3	なし	奥	両眼	上	カワリモノ	1	タイムオーバー	-3	カマ〇〇〇
19	4	事前	奥	左	中	メカニズム	タイムオーバー	1	〇〇〇スム				14	3	なし	奥	両眼	下	レスポンス	5	4.67164	-3	レスポンス
20	4	事前	奥	左	下	スイミング	タイムオーバー	0	〇〇〇〇〇				15	3	なし	奥	両眼	上	ヒトリゴト	5	4.98537	-3	ヒトリゴト
21	5	同時	奥	右	下	オボエガキ	タイムオーバー	1	オ〇〇〇〇				16	4	事前	奥	左	中	イイツタエ	2	タイムオーバー	0	イイシ〇〇
22	5	同時	奥	右	下	モトドオリ	タイムオーバー	0	〇〇〇〇〇				17	4	事前	奥	左	下	ミエカクレ	3	タイムオーバー	0	〇エカク〇
23	5	同時	奥	右	中	モノガタリ	タイムオーバー	1	〇〇〇〇リ				18	4	事前	奥	左	上	トドコオリ	3	タイムオーバー	0	〇〇コオリ
24	5	同時	奥	右	上	サカナツリ	タイムオーバー	0	〇〇〇〇〇				19	4	事前	奥	左	中	メカニズム	1	タイムオーバー	0	〇〇〇スム
25	5	同時	奥	右	上	ウラガエシ	タイムオーバー	2	〇〇〇エシ				20	4	事前	奥	左	下	スイミング	0	タイムオーバー	0	〇〇〇〇〇
26	6	なし	手前	左	上	コンタクト	タイムオーバー	2	コン〇〇〇				21	5	同時	奥	右	下	オボエガキ	1	タイムオーバー	-1	オ〇〇〇〇
27	6	なし	手前	左	下	フライパン	タイムオーバー	1	フ〇〇〇〇				22	5	同時	奥	右	下	モトドオリ	0	タイムオーバー	-1	〇〇〇〇〇
28	6	なし	手前	左	下	ウメキゴエ	5.05186	5	ウメキゴエ				23	5	同時	奥	右	中	モノガタリ	1	タイムオーバー	-1	〇〇〇〇リ
29	6	なし	手前	左	中	ヒダリカタ	タイムオーバー	1	〇〇〇カワ				24	5	同時	奥	右	上	サカナツリ	0	タイムオーバー	-1	〇〇〇〇〇
30	6	なし	手前	左	上	サイエンス	3.79603	5	サイエンス				25	5	同時	奥	右	上	ウラガエシ	2	タイムオーバー	-1	〇〇〇エシ
31	7	同時	奥	両眼	下	カカリカン	タイムオーバー	5	カカリカン				26	6	なし	手前	左	上	コンタクト	2	タイムオーバー	1	コン〇〇〇
32	7	同時	奥	両眼	中	カゼトオシ	タイムオーバー	2	カトリオン				27	6	なし	手前	左	下	フライパン	1	タイムオーバー	1	フ〇〇〇〇
33	7	同時	奥	両眼	上	ノリゴコチ	9.12779	5	ノリゴコチ				28	6	なし	手前	左	下	ウメキゴエ	5	5.05186	1	ウメキゴエ
34	7	同時	奥	両眼	下	イキノコリ	7.16261	5	イキノコリ				29	6	なし	手前	左	中	ヒダリカタ	1	タイムオーバー	1	〇〇〇カワ
35	7	同時	奥	両眼	中	カザリツケ	8.9739	5	カザリツケ				30	6	なし	手前	左	上	サイエンス	5	3.79603	1	サイエンス
36	8	事前	手前	右	下	サトガエリ	4.0879	5	サトガエリ				31	7	同時	奥	両眼	下	カカリカン	5	タイムオーバー	-3	カカリカン
37	8	事前	手前	右	中	フタリグミ	タイムオーバー	2	フクリ〇〇				32	7	同時	奥	両眼	中	カゼトオシ	2	タイムオーバー	-3	カトリオン
38	8	事前	手前	右	上	ステロイド	3.52015	5	ステロイド				33	7	同時	奥	両眼	上	ノリゴコチ	5	9.12779	-3	ノリゴコチ
39	8	事前	手前	右	下	モチハコビ	タイムオーバー	0	〇〇〇〇〇				34	7	同時	奥	両眼	下	イキノコリ	5	7.16261	-3	イキノコリ
40	8	事前	手前	右	中	リクエスト	タイムオーバー	5	リクエスト				35	7	同時	奥	両眼	中	カザリツケ	5	8.9739	-3	カザリツケ
41	9	なし	手前	両眼	下	カミオムツ	タイムオーバー	1	〇〇オ〇〇				36	8	事前	手前	右	下	サトガエリ	5	4.0879	1	サトガエリ
42	9	なし	手前	両眼	下	マエカガミ	9.41831	5	マエカガミ				37	8	事前	手前	右	中	フタリグミ	2	タイムオーバー	1	フクリ〇〇
43	9	なし	手前	両眼	上	ホトトギス	6.27466	5	ホトトギス				38	8	事前	手前	右	上	ステロイド	5	3.52015	1	ステロイド
44	9	なし	手前	両眼	中	モウシイレ	タイムオーバー	2	〇〇〇イレ				39	8	事前	手前	右	下	モチハコビ	0	タイムオーバー	1	〇〇〇〇〇
45	9	なし	手前	両眼	下	アトマワシ	4.81928	5	アトマワシ				40	8	事前	手前	右	中	リクエスト	5	タイムオーバー	1	リクエスト
46	10	同時	手前	両眼	上	オチコボレ	9.11919	5	オチコボレ				41	9	なし	手前	両眼	下	カミオムツ	1	タイムオーバー	3	〇〇オ〇〇
47	10	同時	手前	両眼	上	エレメント	9.62994	5	エレメント				42	9	なし	手前	両眼	下	マエカガミ	5	9.41831	3	マエカガミ
48	10	同時	手前	両眼	中	サキオクリ	5.86452	5	サキオクリ				43	9	なし	手前	両眼	上	ホトトギス	5	6.27466	3	ホトトギス
49	10	同時	手前	両眼	中	ステンレス	タイムオーバー	5	ステンレス				44	9	なし	手前	両眼	中	モウシイレ	2	タイムオーバー	3	〇〇〇イレ
50	10	同時	手前	両眼	上	イキドオリ	タイムオーバー	2	〇〇〇オリ				45	9	なし	手前	両眼	下	アトマワシ	5	4.81928	3	アトマワシ
51	11	同時	手前	左	上	モノオモイ	タイムオーバー	1	〇〇オ〇〇				46	10	同時	手前	両眼	上	オチコボレ	5	9.11919	3	オチコボレ
52	11	同時	手前	左	下	ツキアカリ	5.38668	5	ツキアカリ				47	10	同時	手前	両眼	上	エレメント	5	9.62994	3	エレメント
53	11	同時	手前	左	上	イソウロウ	タイムオーバー	1	〇〇〇ロナ				48	10	同時	手前	両眼	中	サキオクリ	5	5.86452	3	サキオクリ
54	11	同時	手前	左	中	サキノバシ	タイムオーバー	2	サキ〇〇〇				49	10	同時	手前	両眼	中	ステンレス	5	タイムオーバー	3	ステンレス
55	11	同時	手前	左	上	ホメコトバ	タイムオーバー	2	ホメ〇〇〇				50	10	同時	手前	両眼	上	イキドオリ	2	タイムオーバー	3	〇〇〇オリ
56	12	事前	手前	両眼	上	イキドマリ	7.11039	5	イキドマリ				51	11	同時	手前	左	上	モノオモイ	1	タイムオーバー	-1	〇〇オ〇〇
57	12	事前	手前	両眼	上	タダシガキ	タイムオーバー	2	〇〇〇ガキ				52	11	同時	手前	左	下	ツキアカリ	5	5.38668	-1	ツキアカリ
58	12	事前	手前	両眼	中	ミヤゲモノ	タイムオーバー	2	〇〇〇モノ				53	11	同時	手前	左	上	イソウロウ	1	タイムオーバー	-1	〇〇〇ロナ
59	12	事前	手前	両眼	中	ランニング	2.43051	2	〇〇ニン〇				54	11	同時	手前	左	中	サキノバシ	2	タイムオーバー	-1	サキ〇〇〇
60	12	事前	手前	両眼	下	ムカイガワ	タイムオーバー	0	〇〇〇カイ				55	11	同時	手前	左	上	ホメコトバ	2	タイムオーバー	-1	ホメ〇〇〇
													56	12	事前	手前	両眼	上	イキドマリ	5	7.11039	1	イキドマリ
エラーが出たブロック（0:正常 1:エラー）													57	12	事前	手前	両眼	上	タダシガキ	2	タイムオーバー	1	〇〇〇ガキ
1	2	3	4	5	6	7	8	9	10	11	12		58	12	事前	手前	両眼	中	ミヤゲモノ	2	タイムオーバー	1	〇〇〇モノ
0	0	0	0	0	0	0	0	0	0	0	0		59	12	事前	手前	両眼	中	ランニング	2	2.43051	1	〇〇ニン〇
文字の奥行評定（0:わからない 3:はっきりと手前 -3:はっきりと奥 10:エラー）													60	12	事前	手前	両眼	下	ムカイガワ	0	タイムオーバー	1	〇〇〇カイ
1	2	3	4	5	6	7	8	9	10	11	12		61	1	なし	手前	両眼	中	チルドレン	1	タイムオーバー	3	〇ル〇〇〇
1	-3	-3	0	-1	1	-3	1	3	3	-1	1		62	1	なし	手前	両眼	上	アリキタリ	5	2.91914	3	アリキタリ
													63	1	なし	手前	両眼	中	コノアイダ	5	8.95338	3	コノアイダ
													64	1	なし	手前	両眼	中	オムライス	5	4.05227	3	オムライス
2セット目													65	1	なし	手前	両眼	中	カタツムリ	5	8.50729	3	カタツムリ
61	1	なし	手前	両眼	中	チルドレン	タイムオーバー	1	〇ル〇〇〇				66	2	事前	奥	右	上	パラダイス	2	タイムオーバー	-2	〇〇〇イス
62	1	なし	手前	両眼	上	アリキタリ	2.91914	5	アリキタリ				67	2	事前	奥	右	下	ノボリザカ	5	7.1085	-2	ノボリザカ
63	1	なし	手前	両眼	中	コノアイダ	8.95338	5	コノアイダ				68	2	事前	奥	右	下	インパクト	2	タイムオーバー	-2	〇〇〇クト
64	1	なし	手前	両眼	中	オムライス	4.05227	5	オムライス				69	2	事前	奥	右	中	オオドオリ	5	3.45291	-2	オオドオリ
65	1	なし	手前	両眼	中	カタツムリ	8.50729	5	カタツムリ				70	2	事前	奥	右	上	クチアタリ	2	タイムオーバー	-2	〇〇〇タリ
66	2	事前	奥	右	上	パラダイス	タイムオーバー	2	〇〇〇イス				71	3	事前	奥	両眼	下	カメラマン	2	タイムオーバー	-3	〇〇〇マン
67	2	事前	奥	右	下	ノボリザカ	7.1085	5	ノボリザカ				72	3	事前	奥	両眼	下	ケンザカイ	5	4.96541	-3	ケンザカイ
68	2	事前	奥	右	下	インパクト	タイムオーバー	2	〇〇〇クト				73	3	事前	奥	両眼	下	カンチガイ	4	タイムオーバー	-3	カン〇ガイ
69	2	事前	奥	右	中	オオドオリ	3.45291	5	オオドオリ				74	3	事前	奥	両眼	中	クスリユビ	3	タイムオーバー	-3	クスリ〇〇
70	2	事前	奥	右	上	クチアタリ	タイムオーバー	2	〇〇〇タリ				75	3	事前	奥	両眼	下	マエバライ	2	タイムオーバー	-3	マエ〇〇〇
71	3	事前	奥	両眼	下	カメラマン	タイムオーバー	2	〇〇〇マン				76	4	なし	奥	左	下	ムダヅカイ	1	タイムオーバー	0	ムク〇〇〇
72	3	事前	奥	両眼	下	ケンザカイ	4.96541	5	ケンザカイ				77	4	なし	奥	左	下	オオイソギ	5	6.21713	0	オオイソギ
73	3	事前	奥	両眼	下	カンチガイ	タイムオーバー	4	カン〇ガイ				78	4	なし	奥	左	上	オトシアナ	5	タイムオーバー	0	オトシアナ
74	3	事前	奥	両眼	中	クスリユビ	タイムオーバー	3	クスリ〇〇				79	4	なし	奥	左	上	エメラルド	5	6.50688	0	エメラルド
75	3	事前	奥	両眼	下	マエバライ	タイムオーバー	2	マエ〇〇〇				80	4	なし	奥	左	上	クリカエシ	5	7.12915	0	クリカエシ
76	4	なし	奥	左	下	ムダヅカイ	タイムオーバー	1	ムク〇〇〇				81	5	事前	手前	両眼	下	ヒトヤスミ	1	9.79879	3	ホトトギス
77	4	なし	奥	左	下	オオイソギ	6.21713	5	オオイソギ				82	5	事前	手前	両眼	中	ツカイワケ	5	4.67748	3	ツカイワケ
78	4	なし	奥	左	上	オトシアナ	タイムオーバー	5	オトシアナ				83	5	事前	手前	両眼	上	モウシワケ	5	6.74383	3	モウシワケ
79	4	なし	奥	左	上	エメラルド	6.50688	5	エメラルド				84	5	事前	手前	両眼	下	ココロガケ	5	2.89763	3	ココロガケ
80	4	なし	奥	左	上	クリカエシ	7.12915	5	クリカエシ				85	5	事前	手前	両眼	上	オリカエシ	5	3.77591	3	オリカエシ
81	5	事前	手前	両眼	下	ヒトヤスミ	9.79879	1	ホトトギス				86	6	なし	手前	右	中	アイランド	5	5.35246	-1	アイランド
82	5	事前	手前	両眼	中	ツカイワケ	4.67748	5	ツカイワケ				87	6	なし	手前	右	中	ムコウガワ	5	4.51025	-1	ムコウガワ
83	5	事前	手前	両眼	上	モウシワケ	6.74383	5	モウシワケ				88	6	なし	手前	右	下	ミズアライ	5	6.42001	-1	ミズアライ
84	5	事前	手前	両眼	下	ココロガケ	2.89763	5	ココロガケ				89	6	なし	手前	右	中	デイリグチ	5	9.79682	-1	デイリグチ
85	5	事前	手前	両眼	上	オリカエシ	3.77591	5	オリカエシ				90	6	なし	手前	右	下	ランドセル	5	8.69774	-1	ランドセル
86	6	なし	手前	右	中	アイランド	5.35246	5	アイランド				91	7	同時	手前	両眼	下	ココロナシ	5	8.97504	3	ココロナシ
87	6	なし	手前	右	中	ムコウガワ	4.51025	5	ムコウガワ				92	7	同時	手前	両眼	中	コガネイロ	4	タイムオーバー	3	コガホイロ
88	6	なし	手前	右	下	ミズアライ	6.42001	5	ミズアライ				93	7	同時	手前	両眼	下	エンジニア	5	3.55238	3	エンジニア
89	6	なし	手前	右	中	デイリグチ	9.79682	5	デイリグチ				94	7	同時	手前	両眼	中	メシツカイ	4	9.18221	3	メンツカイ
90	6	なし	手前	右	下	ランドセル	8.69774	5	ランドセル				95	7	同時	手前	両眼	下	モノゴコロ	5	4.72018	3	モノゴコロ
91	7	同時	手前	両眼	下	ココロナシ	8.97504	5	ココロナシ				96	8	同時	奥	左	上	ツキアタリ	5	タイムオーバー	3	ツキアタリ
92	7	同時	手前	両眼	中	コガネイロ	タイムオーバー	4	コガホイロ				97	8	同時	奥	左	中	カブトムシ	0	タイムオーバー	3	〇〇〇〇〇
93	7	同時	手前	両眼	下	エンジニア	3.55238	5	エンジニア				98	8	同時	奥	左	中	ヒトムカシ	0	タイムオーバー	3	〇〇〇〇〇
94	7	同時	手前	両眼	中	メシツカイ	9.18221	4	メンツカイ				99	8	同時	奥	左	下	ツカイステ	4	8.6059	3	ツカイスギ
95	7	同時	手前	両眼	下	モノゴコロ	4.72018	5	モノゴコロ				100	8	同時	奥	左	中	ミズタマリ	5	8.71734	3	ミズタマリ
96	8	同時	奥	左	上	ツキアタリ	タイムオーバー	5	ツキアタリ	青玉が少しずれた。触り方は一致			101	9	同時	手前	右	上	オオオトコ	5	タイムオーバー	-1	オオオトコ
97	8	同時	奥	左	中	カブトムシ	タイムオーバー	0	〇〇〇〇〇	青玉が少しずれた。触り方は一致			102	9	同時	手前	右	中	トリシラベ	2	タイムオーバー	-1	トリ〇〇〇
98	8	同時	奥	左	中	ヒトムカシ	タイムオーバー	0	〇〇〇〇〇	青玉が少しずれた。触り方は一致			103	9	同時	手前	右	上	クミアワセ	5	タイムオーバー	-1	クミアワセ
99	8	同時	奥	左	下	ツカイステ	8.6059	4	ツカイスギ	青玉が少しずれた。触り方は一致			104	9	同時	手前	右	中	ヒトリジメ	3	7.96511	-1	ヒトリゴト
100	8	同時	奥	左	中	ミズタマリ	8.71734	5	ミズタマリ	青玉が少しずれた。触り方は一致			105	9	同時	手前	右	上	ミズビタシ	1	タイムオーバー	-1	ミス〇〇〇
101	9	同時	手前	右	上	オオオトコ	タイムオーバー	5	オオオトコ				106	10	同時	奥	両眼	中	オトコマエ	5	6.47435	-3	オトコマエ
102	9	同時	手前	右	中	トリシラベ	タイムオーバー	2	トリ〇〇〇				107	10	同時	奥	両眼	上	カツオブシ	5	8.05136	-3	カツオブシ
103	9	同時	手前	右	上	クミアワセ	タイムオーバー	5	クミアワセ				108	10	同時	奥	両眼	中	アマクダリ	5	8.82964	-3	アマクダリ
104	9	同時	手前	右	中	ヒトリジメ	7.96511	3	ヒトリゴト				109	10	同時	奥	両眼	中	イノチガケ	5	6.50629	-3	イノチガケ
105	9	同時	手前	右	上	ミズビタシ	タイムオーバー	1	ミス〇〇〇				110	10	同時	奥	両眼	中	カミガクシ	4	9.0946	-3	カミガクレ
106	10	同時	奥	両眼	中	オトコマエ	6.47435	5	オトコマエ				111	11	事前	手前	左	下	ウラドオリ	5	9.02197	-1	ウラドオリ
107	10	同時	奥	両眼	上	カツオブシ	8.05136	5	カツオブシ				112	11	事前	手前	左	上	アバラボネ	1	タイムオーバー	-1	ア〇〇〇〇
108	10	同時	奥	両眼	中	アマクダリ	8.82964	5	アマクダリ				113	11	事前	手前	左	上	ヨツンバイ	1	タイムオーバー	-1	コツ〇〇〇
109	10	同時	奥	両眼	中	イノチガケ	6.50629	5	イノチガケ				114	11	事前	手前	左	中	ヒダリウエ	2	タイムオーバー	-1	〇〇〇ウエ
110	10	同時	奥	両眼	中	カミガクシ	9.0946	4	カミガクレ				115	11	事前	手前	左	上	エトセトラ	5	4.2195	-1	エトセトラ
111	11	事前	手前	左	下	ウラドオリ	9.02197	5	ウラドオリ				116	12	なし	奥	両眼	中	ツヅケザマ	5	9.62948	-3	ツヅケザマ
112	11	事前	手前	左	上	アバラボネ	タイムオーバー	1	ア〇〇〇〇				117	12	なし	奥	両眼	上	サングラス	2	タイムオーバー	-3	サン〇〇〇
113	11	事前	手前	左	上	ヨツンバイ	タイムオーバー	1	コツ〇〇〇				118	12	なし	奥	両眼	下	ナトリウム	5	2.49432	-3	ナトリウム
114	11	事前	手前	左	中	ヒダリウエ	タイムオーバー	2	〇〇〇ウエ				119	12	なし	奥	両眼	下	サシツカエ	5	4.69536	-3	サシツカエ
115	11	事前	手前	左	上	エトセトラ	4.2195	5	エトセトラ				120	12	なし	奥	両眼	上	ヒガシガワ	5	2.08479	-3	ヒガシガワ
116	12	なし	奥	両眼	中	ツヅケザマ	9.62948	5	ツヅケザマ				121	1	なし	奥	両眼	上	オモイキリ	5	5.6659	1	オモイキリ
117	12	なし	奥	両眼	上	サングラス	タイムオーバー	2	サン〇〇〇				122	1	なし	奥	両眼	上	トナリマチ	3	タイムオーバー	1	ト〇リマリ
118	12	なし	奥	両眼	下	ナトリウム	2.49432	5	ナトリウム				123	1	なし	奥	両眼	中	バイオリン	3	タイムオーバー	1	〇イオリケ
119	12	なし	奥	両眼	下	サシツカエ	4.69536	5	サシツカエ				124	1	なし	奥	両眼	上	スジチガイ	5	8.6342	1	スジチガイ
120	12	なし	奥	両眼	上	ヒガシガワ	2.08479	5	ヒガシガワ				125	1	なし	奥	両眼	中	カミガカリ	5	4.15477	1	カミガカリ
													126	2	なし	手前	両眼	中	ナマケモノ	5	4.28627	-3	ナマケモノ
エラーが出たブロック（0:正常 1:エラー）													127	2	なし	手前	両眼	中	アタマキン	5	5.00207	-3	アタマキン
1	2	3	4	5	6	7	8	9	10	11	12		128	2	なし	手前	両眼	下	ネガイゴト	5	8.35658	-3	ネガイゴト
0	0	0	0	0	0	0	0	0	0	0	0		129	2	なし	手前	両眼	中	ツトメサキ	5	3.45612	-3	ツトメサキ
文字の奥行評定（0:わからない 3:はっきりと手前 -3:はっきりと奥 10:エラー）													130	2	なし	手前	両眼	中	ウエスタン	5	5.53559	-3	ウエスタン
1	2	3	4	5	6	7	8	9	10	11	12		131	3	事前	手前	右	上	オオミソカ	5	4.51013	0	オオミソカ
3	-2	-3	0	3	-1	3	-1	-1	-3	-1	-3		132	3	事前	手前	右	下	セキバライ	0	タイムオーバー	0	〇〇〇〇〇
													133	3	事前	手前	右	中	シナゾロエ	2	タイムオーバー	0	〇〇〇ロエ
													134	3	事前	手前	右	上	クイチガイ	3	7.19873	0	ダンチガイ
参加者名：	2020年12月15日 09時15分												135	3	事前	手前	右	中	ナライゴト	5	タイムオーバー	0	ナライゴト
参加者名：	2020年12月15日 09時15分												136	4	同時	奥	両眼	下	コンセプト	5	8.39488	3	コンセプト
													137	4	同時	奥	両眼	上	オモテムキ	5	タイムオーバー	3	オモテムキ
													138	4	同時	奥	両眼	上	ストライキ	5	6.01269	3	ストライキ
3セット目													139	4	同時	奥	両眼	中	ナガツヅキ	5	5.5679	3	ナガツヅキ
試行	ブロック	触覚定時時間	文字が手前か奥か	両眼か単眼（左右）か	文字位置（上中下）	表示された文字	文字を理解した時間（秒）	一致文字数	回答				140	4	同時	奥	両眼	上	ウケコタエ	5	4.87734	3	ウケコタエ
121	1	なし	奥	両眼	上	オモイキリ	5.6659	5	オモイキリ				141	5	事前	手前	両眼	下	プロダクト	5	4.71019	-3	プロダクト
122	1	なし	奥	両眼	上	トナリマチ	タイムオーバー	3	ト〇リマリ				142	5	事前	手前	両眼	上	アカウント	5	2.84407	-3	アカウント
123	1	なし	奥	両眼	中	バイオリン	タイムオーバー	3	〇イオリケ				143	5	事前	手前	両眼	中	アイコトバ	5	3.37668	-3	アイコトバ
124	1	なし	奥	両眼	上	スジチガイ	8.6342	5	スジチガイ				144	5	事前	手前	両眼	上	ヒダリキキ	5	4.56571	-3	ヒダリキキ
125	1	なし	奥	両眼	中	カミガカリ	4.15477	5	カミガカリ				145	5	事前	手前	両眼	中	ヒトトナリ	5	3.95435	-3	ヒトトナリ
126	2	なし	手前	両眼	中	ナマケモノ	4.28627	5	ナマケモノ				146	6	事前	奥	左	下	ツミカサネ	5	4.69756	1	ツミカサネ
127	2	なし	手前	両眼	中	アタマキン	5.00207	5	アタマキン				147	6	事前	奥	左	下	オワリゴロ	5	5.41973	1	オワリゴロ
128	2	なし	手前	両眼	下	ネガイゴト	8.35658	5	ネガイゴト				148	6	事前	奥	左	上	アウトドア	5	2.37494	1	アウトドア
129	2	なし	手前	両眼	中	ツトメサキ	3.45612	5	ツトメサキ				149	6	事前	奥	左	下	オナイドシ	5	タイムオーバー	1	オナイドシ
130	2	なし	手前	両眼	中	ウエスタン	5.53559	5	ウエスタン				150	6	事前	奥	左	下	アドバンス	2	タイムオーバー	1	アド〇〇〇
131	3	事前	手前	右	上	オオミソカ	4.51013	5	オオミソカ				151	7	同時	奥	右	上	ミセドコロ	5	タイムオーバー	3	ミセドコロ
132	3	事前	手前	右	下	セキバライ	タイムオーバー	0	〇〇〇〇〇				152	7	同時	奥	右	上	ウロオボエ	5	4.87829	3	ウロオボエ
133	3	事前	手前	右	中	シナゾロエ	タイムオーバー	2	〇〇〇ロエ				153	7	同時	奥	右	中	モノグルイ	3	タイムオーバー	3	〇〇グルイ
134	3	事前	手前	右	上	クイチガイ	7.19873	3	ダンチガイ				154	7	同時	奥	右	中	ボクシング	1	タイムオーバー	3	ボ〇〇〇〇
135	3	事前	手前	右	中	ナライゴト	タイムオーバー	5	ナライゴト				155	7	同時	奥	右	中	マチヅクリ	5	9.73261	3	マチヅクリ
136	4	同時	奥	両眼	下	コンセプト	8.39488	5	コンセプト				156	8	なし	手前	左	中	ヒキオトシ	5	3.71917	3	ヒキオトシ
137	4	同時	奥	両眼	上	オモテムキ	タイムオーバー	5	オモテムキ				157	8	なし	手前	左	中	ニガワライ	5	7.12485	3	ニガワライ
138	4	同時	奥	両眼	上	ストライキ	6.01269	5	ストライキ				158	8	なし	手前	左	上	レントゲン	5	2.32362	3	レントゲン
139	4	同時	奥	両眼	中	ナガツヅキ	5.5679	5	ナガツヅキ				159	8	なし	手前	左	中	ノウテンキ	5	8.52384	3	ノウテンキ
140	4	同時	奥	両眼	上	ウケコタエ	4.87734	5	ウケコタエ				160	8	なし	手前	左	中	ペンダント	2	タイムオーバー	3	〇〇グント
141	5	事前	手前	両眼	下	プロダクト	4.71019	5	プロダクト				161	9	なし	奥	右	下	リバウンド	5	3.97431	0	リバウンド
142	5	事前	手前	両眼	上	アカウント	2.84407	5	アカウント				162	9	なし	奥	右	下	カルシウム	5	3.0552	0	カルシウム
143	5	事前	手前	両眼	中	アイコトバ	3.37668	5	アイコトバ				163	9	なし	奥	右	中	オボシメシ	2	タイムオーバー	0	オボ〇〇〇
144	5	事前	手前	両眼	上	ヒダリキキ	4.56571	5	ヒダリキキ				164	9	なし	奥	右	下	モノヅクリ	5	6.3451	0	モノヅクリ
145	5	事前	手前	両眼	中	ヒトトナリ	3.95435	5	ヒトトナリ				165	9	なし	奥	右	上	オオモウケ	5	3.24548	0	オオモウケ
146	6	事前	奥	左	下	ツミカサネ	4.69756	5	ツミカサネ				166	10	同時	手前	両眼	下	ウナリゴエ	5	7.18634	-3	ウナリゴエ
147	6	事前	奥	左	下	オワリゴロ	5.41973	5	オワリゴロ				167	10	同時	手前	両眼	下	スタジアム	5	9.41283	-3	スタジアム
148	6	事前	奥	左	上	アウトドア	2.37494	5	アウトドア				168	10	同時	手前	両眼	上	レイアウト	5	4.21366	-3	レイアウト
149	6	事前	奥	左	下	オナイドシ	タイムオーバー	5	オナイドシ				169	10	同時	手前	両眼	上	ヒダリハシ	3	9.21263	-3	ヒダリムキ
150	6	事前	奥	左	下	アドバンス	タイムオーバー	2	アド〇〇〇				170	10	同時	手前	両眼	上	ムコウギシ	5	3.97903	-3	ムコウギシ
151	7	同時	奥	右	上	ミセドコロ	タイムオーバー	5	ミセドコロ				171	11	事前	奥	両眼	下	ウケワタシ	5	3.60739	0	ウケワタシ
152	7	同時	奥	右	上	ウロオボエ	4.87829	5	ウロオボエ				172	11	事前	奥	両眼	中	ヤリナオシ	4	4.3414	0	トリナオシ
153	7	同時	奥	右	中	モノグルイ	タイムオーバー	3	〇〇グルイ				173	11	事前	奥	両眼	下	カオナジミ	5	4.42012	0	カオナジミ
154	7	同時	奥	右	中	ボクシング	タイムオーバー	1	ボ〇〇〇〇				174	11	事前	奥	両眼	中	テロリスト	5	3.06145	0	テロリスト
155	7	同時	奥	右	中	マチヅクリ	9.73261	5	マチヅクリ				175	11	事前	奥	両眼	中	トオマワシ	5	3.59672	0	トオマワシ
156	8	なし	手前	左	中	ヒキオトシ	3.71917	5	ヒキオトシ				176	12	同時	手前	左	上	オモイヤリ	4	タイムオーバー	1	オモイドリ
157	8	なし	手前	左	中	ニガワライ	7.12485	5	ニガワライ				177	12	同時	手前	左	上	ヒトチガイ	5	5.14508	1	ヒトチガイ
158	8	なし	手前	左	上	レントゲン	2.32362	5	レントゲン				178	12	同時	手前	左	中	スナアラシ	3	7.29051	1	スナアソビ
159	8	なし	手前	左	中	ノウテンキ	8.52384	5	ノウテンキ				179	12	同時	手前	左	下	サキマワリ	5	3.8459	1	サキマワリ
160	8	なし	手前	左	中	ペンダント	タイムオーバー	2	〇〇グント				180	12	同時	手前	左	上	オモイツキ	5	5.98915	1	オモイツキ
161	9	なし	奥	右	下	リバウンド	3.97431	5	リバウンド				181	1	同時	手前	右	上	マトハズレ	1	タイムオーバー	1	アト○○○
162	9	なし	奥	右	下	カルシウム	3.0552	5	カルシウム				182	1	同時	手前	右	上	カカリイン	5	6.13539	1	カカリイン
163	9	なし	奥	右	中	オボシメシ	タイムオーバー	2	オボ〇〇〇				183	1	同時	手前	右	下	パイオニア	5	7.90241	1	パイオニア
164	9	なし	奥	右	下	モノヅクリ	6.3451	5	モノヅクリ				184	1	同時	手前	右	下	カエリミチ	5	8.0916	1	カエリミチ
165	9	なし	奥	右	上	オオモウケ	3.24548	5	オオモウケ				185	1	同時	手前	右	中	オオワライ	5	6.15704	1	オオワライ
166	10	同時	手前	両眼	下	ウナリゴエ	7.18634	5	ウナリゴエ				186	2	事前	奥	両眼	下	イシダタミ	5	3.0528	-3	イシダタミ
167	10	同時	手前	両眼	下	スタジアム	9.41283	5	スタジアム				187	2	事前	奥	両眼	中	ミナトマチ	5	6.6198	-3	ミナトマチ
168	10	同時	手前	両眼	上	レイアウト	4.21366	5	レイアウト				188	2	事前	奥	両眼	下	イレカワリ	5	2.68556	-3	イレカワリ
169	10	同時	手前	両眼	上	ヒダリハシ	9.21263	3	ヒダリムキ				189	2	事前	奥	両眼	中	オモイコミ	5	5.23139	-3	オモイコミ
170	10	同時	手前	両眼	上	ムコウギシ	3.97903	5	ムコウギシ				190	2	事前	奥	両眼	中	ミドリイロ	5	3.25357	-3	ミドリイロ
171	11	事前	奥	両眼	下	ウケワタシ	3.60739	5	ウケワタシ				191	3	同時	奥	左	下	サバイバル	1	タイムオーバー	0	サ○○○○
172	11	事前	奥	両眼	中	ヤリナオシ	4.3414	4	トリナオシ				192	3	同時	奥	左	上	クミガシラ	0	タイムオーバー	0	ケ○○○○
173	11	事前	奥	両眼	下	カオナジミ	4.42012	5	カオナジミ				193	3	同時	奥	左	中	シタゴコロ	3	タイムオーバー	0	〇○ゴコロ
174	11	事前	奥	両眼	中	テロリスト	3.06145	5	テロリスト				194	3	同時	奥	左	中	オオサワギ	5	4.8674	0	オオサワギ
175	11	事前	奥	両眼	中	トオマワシ	3.59672	5	トオマワシ				195	3	同時	奥	左	下	ハナバタケ	3	タイムオーバー	0	〇ナ○タケ
176	12	同時	手前	左	上	オモイヤリ	タイムオーバー	4	オモイドリ				196	4	なし	手前	両眼	上	クリスマス	5	4.27488	3	クリスマス
177	12	同時	手前	左	上	ヒトチガイ	5.14508	5	ヒトチガイ				197	4	なし	手前	両眼	下	ハタジルシ	0	タイムオーバー	3	〇ク○○○
178	12	同時	手前	左	中	スナアラシ	7.29051	3	スナアソビ				198	4	なし	手前	両眼	上	マクラモト	5	3.05751	3	マクラモト
179	12	同時	手前	左	下	サキマワリ	3.8459	5	サキマワリ				199	4	なし	手前	両眼	中	マノアタリ	5	7.11296	3	マノアタリ
180	12	同時	手前	左	上	オモイツキ	5.98915	5	オモイツキ				200	4	なし	手前	両眼	下	ヒキコモリ	5	2.32404	3	ヒキコモリ
													201	5	なし	奥	両眼	中	カゼグスリ	5	4.62932	-3	カゼグスリ
エラーが出たブロック（0:正常 1:エラー）													202	5	なし	奥	両眼	下	ヒダリシタ	5	2.95562	-3	ヒダリシタ
1	2	3	4	5	6	7	8	9	10	11	12		203	5	なし	奥	両眼	上	フユヤスミ	2	タイムオーバー	-3	〇○トスミ
0	0	0	0	0	0	0	0	0	0	0	0		204	5	なし	奥	両眼	下	セントラル	5	4.89849	-3	セントラル
文字の奥行評定（0:わからない 3:はっきりと手前 -3:はっきりと奥 10:エラー）													205	5	なし	奥	両眼	下	ウシロダテ	5	3.20001	-3	ウシロダテ
1	2	3	4	5	6	7	8	9	10	11	12		206	6	事前	手前	右	上	ミノマワリ	5	4.38698	1	ミノマワリ
-3	3	1	-3	3	0	-2	1	0	3	-3	0		207	6	事前	手前	右	上	ハナシガイ	2	タイムオーバー	1	〇○ナガイ
													208	6	事前	手前	右	下	ワライゴエ	2	タイムオーバー	1	〇○○ゴエ
													209	6	事前	手前	右	上	デキアガリ	5	3.9536	1	デキアガリ
4セット目													210	6	事前	手前	右	中	クビカザリ	5	3.76468	1	クビカザリ
181	1	同時	手前	右	上	マトハズレ	タイムオーバー	1	アト○○○				211	7	同時	手前	両眼	下	ココロマチ	5	5.45293	3	ココロマチ
182	1	同時	手前	右	上	カカリイン	6.13539	5	カカリイン				212	7	同時	手前	両眼	下	フロアガリ	5	5.83344	3	フロアガリ
183	1	同時	手前	右	下	パイオニア	7.90241	5	パイオニア				213	7	同時	手前	両眼	中	スタンバイ	1	タイムオーバー	3	スク○○○
184	1	同時	手前	右	下	カエリミチ	8.0916	5	カエリミチ				214	7	同時	手前	両眼	上	ノボリオリ	5	5.14558	3	ノボリオリ
185	1	同時	手前	右	中	オオワライ	6.15704	5	オオワライ				215	7	同時	手前	両眼	下	ミナミグチ	5	9.59045	3	ミナミグチ
186	2	事前	奥	両眼	下	イシダタミ	3.0528	5	イシダタミ				216	8	事前	手前	両眼	下	マチハズレ	3	タイムオーバー	3	アチ○ズレ
187	2	事前	奥	両眼	中	ミナトマチ	6.6198	5	ミナトマチ				217	8	事前	手前	両眼	上	ヒガシグチ	5	6.36484	3	ヒガシグチ
188	2	事前	奥	両眼	下	イレカワリ	2.68556	5	イレカワリ				218	8	事前	手前	両眼	下	ナカナオリ	5	2.17711	3	ナカナオリ
189	2	事前	奥	両眼	中	オモイコミ	5.23139	5	オモイコミ				219	8	事前	手前	両眼	上	ダイビング	5	7.44333	3	ダイビング
190	2	事前	奥	両眼	中	ミドリイロ	3.25357	5	ミドリイロ				220	8	事前	手前	両眼	中	イヤリング	1	タイムオーバー	3	イト○○○
191	3	同時	奥	左	下	サバイバル	タイムオーバー	1	サ○○○○				221	9	なし	奥	左	下	タマゴヤキ	4	タイムオーバー	0	タマゴトキ
192	3	同時	奥	左	上	クミガシラ	タイムオーバー	0	ケ○○○○				222	9	なし	奥	左	上	カザグルマ	5	8.38927	0	カザグルマ
193	3	同時	奥	左	中	シタゴコロ	タイムオーバー	3	〇○ゴコロ				223	9	なし	奥	左	中	ランキング	5	8.18918	0	ランキング
194	3	同時	奥	左	中	オオサワギ	4.8674	5	オオサワギ				224	9	なし	奥	左	中	カオアワセ	5	7.16651	0	カオアワセ
195	3	同時	奥	左	下	ハナバタケ	タイムオーバー	3	〇ナ○タケ				225	9	なし	奥	左	上	コウタイシ	4	タイムオーバー	0	コウ○イシ
196	4	なし	手前	両眼	上	クリスマス	4.27488	5	クリスマス				226	10	同時	奥	両眼	中	ウラオモテ	5	7.00558	-3	ウラオモテ
197	4	なし	手前	両眼	下	ハタジルシ	タイムオーバー	0	〇ク○○○				227	10	同時	奥	両眼	中	ハナシアイ	5	6.64389	-3	ハナシアイ
198	4	なし	手前	両眼	上	マクラモト	3.05751	5	マクラモト				228	10	同時	奥	両眼	上	ヤツアタリ	4	9.92262	-3	トツアタリ
199	4	なし	手前	両眼	中	マノアタリ	7.11296	5	マノアタリ				229	10	同時	奥	両眼	下	イノチトリ	5	5.11193	-3	イノチトリ
200	4	なし	手前	両眼	下	ヒキコモリ	2.32404	5	ヒキコモリ				230	10	同時	奥	両眼	下	アドバイス	5	6.27794	-3	アドバイス
201	5	なし	奥	両眼	中	カゼグスリ	4.62932	5	カゼグスリ				231	11	なし	手前	右	中	ユデタマゴ	5	5.74133	0	ユデタマゴ
202	5	なし	奥	両眼	下	ヒダリシタ	2.95562	5	ヒダリシタ				232	11	なし	手前	右	上	トウガラシ	5	2.51236	0	トウガラシ
203	5	なし	奥	両眼	上	フユヤスミ	タイムオーバー	2	〇○トスミ				233	11	なし	手前	右	下	ピアニスト	5	5.29106	0	ピアニスト
204	5	なし	奥	両眼	下	セントラル	4.89849	5	セントラル				234	11	なし	手前	右	中	タチアガリ	2	2.82266	0	〇○アカリ
205	5	なし	奥	両眼	下	ウシロダテ	3.20001	5	ウシロダテ				235	11	なし	手前	右	下	オモシロミ	5	5.02106	0	オモシロミ
206	6	事前	手前	右	上	ミノマワリ	4.38698	5	ミノマワリ				236	12	事前	奥	左	上	ストライプ	5	タイムオーバー	1	ストライプ
207	6	事前	手前	右	上	ハナシガイ	タイムオーバー	2	〇○ナガイ				237	12	事前	奥	左	上	コチラガワ	5	9.25265	1	コチラガワ
208	6	事前	手前	右	下	ワライゴエ	タイムオーバー	2	〇○○ゴエ				238	12	事前	奥	左	下	リアリズム	5	2.76344	1	リアリズム
209	6	事前	手前	右	上	デキアガリ	3.9536	5	デキアガリ				239	12	事前	奥	左	上	ブラインド	5	6.88652	1	ブラインド
210	6	事前	手前	右	中	クビカザリ	3.76468	5	クビカザリ				240	12	事前	奥	左	下	イタミドメ	4	7.29784	1	イタミドリ
211	7	同時	手前	両眼	下	ココロマチ	5.45293	5	ココロマチ
212	7	同時	手前	両眼	下	フロアガリ	5.83344	5	フロアガリ
213	7	同時	手前	両眼	中	スタンバイ	タイムオーバー	1	スク○○○
214	7	同時	手前	両眼	上	ノボリオリ	5.14558	5	ノボリオリ
215	7	同時	手前	両眼	下	ミナミグチ	9.59045	5	ミナミグチ
216	8	事前	手前	両眼	下	マチハズレ	タイムオーバー	3	アチ○ズレ
217	8	事前	手前	両眼	上	ヒガシグチ	6.36484	5	ヒガシグチ
218	8	事前	手前	両眼	下	ナカナオリ	2.17711	5	ナカナオリ
219	8	事前	手前	両眼	上	ダイビング	7.44333	5	ダイビング
220	8	事前	手前	両眼	中	イヤリング	タイムオーバー	1	イト○○○
221	9	なし	奥	左	下	タマゴヤキ	タイムオーバー	4	タマゴトキ
222	9	なし	奥	左	上	カザグルマ	8.38927	5	カザグルマ
223	9	なし	奥	左	中	ランキング	8.18918	5	ランキング
224	9	なし	奥	左	中	カオアワセ	7.16651	5	カオアワセ
225	9	なし	奥	左	上	コウタイシ	タイムオーバー	4	コウ○イシ
226	10	同時	奥	両眼	中	ウラオモテ	7.00558	5	ウラオモテ
227	10	同時	奥	両眼	中	ハナシアイ	6.64389	5	ハナシアイ
228	10	同時	奥	両眼	上	ヤツアタリ	9.92262	4	トツアタリ
229	10	同時	奥	両眼	下	イノチトリ	5.11193	5	イノチトリ
230	10	同時	奥	両眼	下	アドバイス	6.27794	5	アドバイス
231	11	なし	手前	右	中	ユデタマゴ	5.74133	5	ユデタマゴ
232	11	なし	手前	右	上	トウガラシ	2.51236	5	トウガラシ
233	11	なし	手前	右	下	ピアニスト	5.29106	5	ピアニスト
234	11	なし	手前	右	中	タチアガリ	2.82266	2	〇○アカリ
235	11	なし	手前	右	下	オモシロミ	5.02106	5	オモシロミ
236	12	事前	奥	左	上	ストライプ	タイムオーバー	5	ストライプ
237	12	事前	奥	左	上	コチラガワ	9.25265	5	コチラガワ
238	12	事前	奥	左	下	リアリズム	2.76344	5	リアリズム
239	12	事前	奥	左	上	ブラインド	6.88652	5	ブラインド
240	12	事前	奥	左	下	イタミドメ	7.29784	4	イタミドリ
エラーが出たブロック（0:正常 1:エラー）
1	2	3	4	5	6	7	8	9	10	11	12
0	0	0	0	0	0	0	0	0	0	0	0
文字の奥行評定（0:わからない 3:はっきりと手前 -3:はっきりと奥 10:エラー）
1	2	3	4	5	6	7	8	9	10	11	12
1	-3	0	3	-3	1	3	3	0	-3	0	1

## Sheet: p08
B					参加者コメント：触覚手がかりが文字奥行の知覚の助けになっていた
	2020年12月16日 15時40分
	2020年12月16日 15時40分
0
1セット目
試行	ブロック	触覚定時時間	文字が手前か奥か	両眼か単眼（左右）か	文字位置（上中下）	表示された文字	文字を理解した時間（秒）	一致文字数	回答
1	1	なし	手前	両眼	下	カカリイン	3.98193	5	カカリイン
2	1	なし	手前	両眼	下	イヤリング	タイムオーバー	2	〇〇リン〇
3	1	なし	手前	両眼	中	カルシウム	4.01197	5	カルシウム
4	1	なし	手前	両眼	中	オオワライ	タイムオーバー	5	オオワライ
5	1	なし	手前	両眼	中	ノウテンキ	5.54596	5	ノウテンキ				試行	ブロック	触覚定時時間	文字が手前か奥か	両眼か単眼（左右）か	文字位置（上中下）	表示された文字	一致文字数	文字を理解した時間（秒）	知覚された奥行き	回答
6	2	なし	奥	両眼	中	トウガラシ	7.0516	5	トウガラシ				1	1	なし	手前	両眼	下	カカリイン	5	3.98193	3	カカリイン
7	2	なし	奥	両眼	中	サバイバル	タイムオーバー	5	サバイバル				2	1	なし	手前	両眼	下	イヤリング	2	タイムオーバー	3	〇〇リン〇
8	2	なし	奥	両眼	上	ワライゴエ	タイムオーバー	1	〇〇〇ゴ〇				3	1	なし	手前	両眼	中	カルシウム	5	4.01197	3	カルシウム
9	2	なし	奥	両眼	上	カエリミチ	3.81207	5	カエリミチ				4	1	なし	手前	両眼	中	オオワライ	5	タイムオーバー	3	オオワライ
10	2	なし	奥	両眼	中	マチハズレ	タイムオーバー	0	〇〇〇〇〇				5	1	なし	手前	両眼	中	ノウテンキ	5	5.54596	3	ノウテンキ
11	3	同時	奥	両眼	上	ウエスタン	8.79528	5	ウエスタン				6	2	なし	奥	両眼	中	トウガラシ	5	7.0516	-2	トウガラシ
12	3	同時	奥	両眼	下	リバウンド	タイムオーバー	5	リバウンド				7	2	なし	奥	両眼	中	サバイバル	5	タイムオーバー	-2	サバイバル
13	3	同時	奥	両眼	上	セキバライ	8.30051	5	セキバライ				8	2	なし	奥	両眼	上	ワライゴエ	1	タイムオーバー	-2	〇〇〇ゴ〇
14	3	同時	奥	両眼	中	オオミソカ	7.27886	5	オオミソカ				9	2	なし	奥	両眼	上	カエリミチ	5	3.81207	-2	カエリミチ
15	3	同時	奥	両眼	上	アタマキン	タイムオーバー	1	アク〇〇〇				10	2	なし	奥	両眼	中	マチハズレ	0	タイムオーバー	-2	〇〇〇〇〇
16	4	事前	奥	右	中	オモイヤリ	タイムオーバー	3	オモ〇〇リ				11	3	同時	奥	両眼	上	ウエスタン	5	8.79528	-2	ウエスタン
17	4	事前	奥	右	上	ピアニスト	5.99602	5	ピアニスト				12	3	同時	奥	両眼	下	リバウンド	5	タイムオーバー	-2	リバウンド
18	4	事前	奥	右	上	ハナバタケ	タイムオーバー	0	〇〇〇〇〇				13	3	同時	奥	両眼	上	セキバライ	5	8.30051	-2	セキバライ
19	4	事前	奥	右	下	バイオリン	6.28669	5	バイオリン				14	3	同時	奥	両眼	中	オオミソカ	5	7.27886	-2	オオミソカ
20	4	事前	奥	右	下	マチヅクリ	タイムオーバー	1	〇〇〇〇リ				15	3	同時	奥	両眼	上	アタマキン	1	タイムオーバー	-2	アク〇〇〇
21	5	同時	奥	左	上	テロリスト	タイムオーバー	4	〇ロリスト				16	4	事前	奥	右	中	オモイヤリ	3	タイムオーバー	-2	オモ〇〇リ
22	5	同時	奥	左	下	オモイキリ	タイムオーバー	5	オモイキリ				17	4	事前	奥	右	上	ピアニスト	5	5.99602	-2	ピアニスト
23	5	同時	奥	左	中	ツトメサキ	タイムオーバー	5	ツトメサキ				18	4	事前	奥	右	上	ハナバタケ	0	タイムオーバー	-2	〇〇〇〇〇
24	5	同時	奥	左	中	タマゴヤキ	タイムオーバー	3	クマゴトキ				19	4	事前	奥	右	下	バイオリン	5	6.28669	-2	バイオリン
25	5	同時	奥	左	中	スナアラシ	タイムオーバー	2	ス〇ア〇〇				20	4	事前	奥	右	下	マチヅクリ	1	タイムオーバー	-2	〇〇〇〇リ
26	6	事前	奥	両眼	中	ハナシガイ	タイムオーバー	2	〇〇〇ガイ				21	5	同時	奥	左	上	テロリスト	4	タイムオーバー	-1	〇ロリスト
27	6	事前	奥	両眼	中	オモテムキ	9.21908	5	オモテムキ				22	5	同時	奥	左	下	オモイキリ	5	タイムオーバー	-1	オモイキリ
28	6	事前	奥	両眼	下	ノボリオリ	5.73037	5	ノボリオリ				23	5	同時	奥	左	中	ツトメサキ	5	タイムオーバー	-1	ツトメサキ
29	6	事前	奥	両眼	下	ヒダリハシ	タイムオーバー	2	ヒ〇リ〇〇				24	5	同時	奥	左	中	タマゴヤキ	3	タイムオーバー	-1	クマゴトキ
30	6	事前	奥	両眼	中	クイチガイ	タイムオーバー	5	クイチガイ				25	5	同時	奥	左	中	スナアラシ	2	タイムオーバー	-1	ス〇ア〇〇
31	7	同時	手前	右	中	クリスマス	5.81944	5	クリスマス				26	6	事前	奥	両眼	中	ハナシガイ	2	タイムオーバー	-2	〇〇〇ガイ
32	7	同時	手前	右	中	シナゾロエ	7.91317	5	シナゾロエ				27	6	事前	奥	両眼	中	オモテムキ	5	9.21908	-2	オモテムキ
33	7	同時	手前	右	上	クミガシラ	タイムオーバー	4	クミガ〇ラ				28	6	事前	奥	両眼	下	ノボリオリ	5	5.73037	-2	ノボリオリ
34	7	同時	手前	右	下	オワリゴロ	9.61356	5	オワリゴロ				29	6	事前	奥	両眼	下	ヒダリハシ	2	タイムオーバー	-2	ヒ〇リ〇〇
35	7	同時	手前	右	下	セントラル	タイムオーバー	3	セ〇〇ラル				30	6	事前	奥	両眼	中	クイチガイ	5	タイムオーバー	-2	クイチガイ
36	8	同時	手前	両眼	上	ウロオボエ	5.18681	5	ウロオボエ				31	7	同時	手前	右	中	クリスマス	5	5.81944	2	クリスマス
37	8	同時	手前	両眼	中	コウタイシ	タイムオーバー	3	コウ〇イン				32	7	同時	手前	右	中	シナゾロエ	5	7.91317	2	シナゾロエ
38	8	同時	手前	両眼	上	ヒダリシタ	タイムオーバー	1	〇グ〇〇〇				33	7	同時	手前	右	上	クミガシラ	4	タイムオーバー	2	クミガ〇ラ
39	8	同時	手前	両眼	下	ダイビング	タイムオーバー	5	ダイビング				34	7	同時	手前	右	下	オワリゴロ	5	9.61356	2	オワリゴロ
40	8	同時	手前	両眼	中	アドバンス	5.94633	5	アドバンス				35	7	同時	手前	右	下	セントラル	3	タイムオーバー	2	セ〇〇ラル
41	9	事前	手前	両眼	中	ボクシング	5.70807	5	ボクシング				36	8	同時	手前	両眼	上	ウロオボエ	5	5.18681	2	ウロオボエ
42	9	事前	手前	両眼	中	モノヅクリ	5.99849	5	モノヅクリ				37	8	同時	手前	両眼	中	コウタイシ	3	タイムオーバー	2	コウ〇イン
43	9	事前	手前	両眼	下	カザグルマ	3.08902	5	カザグルマ				38	8	同時	手前	両眼	上	ヒダリシタ	1	タイムオーバー	2	〇グ〇〇〇
44	9	事前	手前	両眼	下	ミノマワリ	3.37613	5	ミノマワリ				39	8	同時	手前	両眼	下	ダイビング	5	タイムオーバー	2	ダイビング
45	9	事前	手前	両眼	中	モノグルイ	6.8862	5	モノグルイ				40	8	同時	手前	両眼	中	アドバンス	5	5.94633	2	アドバンス
46	10	事前	手前	左	中	アイコトバ	3.85369	5	アイコトバ				41	9	事前	手前	両眼	中	ボクシング	5	5.70807	3	ボクシング
47	10	事前	手前	左	下	サキマワリ	2.82019	5	サキマワリ				42	9	事前	手前	両眼	中	モノヅクリ	5	5.99849	3	モノヅクリ
48	10	事前	手前	左	上	ウシロダテ	タイムオーバー	2	〇ンログテ				43	9	事前	手前	両眼	下	カザグルマ	5	3.08902	3	カザグルマ
49	10	事前	手前	左	下	オモイコミ	4.12033	5	オモイコミ				44	9	事前	手前	両眼	下	ミノマワリ	5	3.37613	3	ミノマワリ
50	10	事前	手前	左	中	イシダタミ	タイムオーバー	1	イン〇〇〇				45	9	事前	手前	両眼	中	モノグルイ	5	6.8862	3	モノグルイ
51	11	なし	手前	右	中	スタジアム	8.21901	5	スタジアム				46	10	事前	手前	左	中	アイコトバ	5	3.85369	2	アイコトバ
52	11	なし	手前	右	中	クビカザリ	5.73477	5	クビカザリ				47	10	事前	手前	左	下	サキマワリ	5	2.82019	2	サキマワリ
53	11	なし	手前	右	上	デキアガリ	2.73387	5	デキアガリ				48	10	事前	手前	左	上	ウシロダテ	2	タイムオーバー	2	〇ンログテ
54	11	なし	手前	右	下	ストライキ	2.58938	5	ストライキ				49	10	事前	手前	左	下	オモイコミ	5	4.12033	2	オモイコミ
55	11	なし	手前	右	中	ナマケモノ	5.19089	5	ナマケモノ				50	10	事前	手前	左	中	イシダタミ	1	タイムオーバー	2	イン〇〇〇
56	12	なし	奥	左	上	ランキング	9.49659	5	ランキング				51	11	なし	手前	右	中	スタジアム	5	8.21901	0	スタジアム
57	12	なし	奥	左	下	ナライゴト	4.38797	5	ナライゴト				52	11	なし	手前	右	中	クビカザリ	5	5.73477	0	クビカザリ
58	12	なし	奥	左	上	イノチトリ	7.66675	5	イノチトリ				53	11	なし	手前	右	上	デキアガリ	5	2.73387	0	デキアガリ
59	12	なし	奥	左	上	ミナトマチ	タイムオーバー	0	イノ〇〇〇				54	11	なし	手前	右	下	ストライキ	5	2.58938	0	ストライキ
60	12	なし	奥	左	下	ブラインド	4.73448	5	ブラインド				55	11	なし	手前	右	中	ナマケモノ	5	5.19089	0	ナマケモノ
													56	12	なし	奥	左	上	ランキング	5	9.49659	0	ランキング
エラーが出たブロック（0:正常 1:エラー）													57	12	なし	奥	左	下	ナライゴト	5	4.38797	0	ナライゴト
1	2	3	4	5	6	7	8	9	10	11	12		58	12	なし	奥	左	上	イノチトリ	5	7.66675	0	イノチトリ
0	0	0	0	0	0	0	0	0	0	0	0		59	12	なし	奥	左	上	ミナトマチ	0	タイムオーバー	0	イノ〇〇〇
文字の奥行評定（0:わからない 3:はっきりと手前 -3:はっきりと奥 10:エラー）													60	12	なし	奥	左	下	ブラインド	5	4.73448	0	ブラインド
1	2	3	4	5	6	7	8	9	10	11	12		61	1	事前	奥	右	下	ナカナオリ	5	4.46373	0	ナカナオリ
3	-2	-2	-2	-1	-2	2	2	3	2	0	0		62	1	事前	奥	右	上	ヒキコモリ	5	3.69754	0	ヒキコモリ
													63	1	事前	奥	右	下	カゼグスリ	5	4.2201	0	カゼグスリ
													64	1	事前	奥	右	上	オモイツキ	5	3.81895	0	オモイツキ
2セット目													65	1	事前	奥	右	中	マクラモト	1	タイムオーバー	0	マ〇ワ○○
61	1	事前	奥	右	下	ナカナオリ	4.46373	5	ナカナオリ				66	2	なし	手前	左	下	トオマワシ	4	6.50837	0	トオマワリ
62	1	事前	奥	右	上	ヒキコモリ	3.69754	5	ヒキコモリ				67	2	なし	手前	左	上	ネガイゴト	4	タイムオーバー	0	〇ガイゴト
63	1	事前	奥	右	下	カゼグスリ	4.2201	5	カゼグスリ				68	2	なし	手前	左	中	コンセプト	5	6.18994	0	コンセプト
64	1	事前	奥	右	上	オモイツキ	3.81895	5	オモイツキ				69	2	なし	手前	左	下	イタミドメ	5	7.71133	0	イタミドメ
65	1	事前	奥	右	中	マクラモト	タイムオーバー	1	マ〇ワ○○				70	2	なし	手前	左	上	アドバイス	5	3.54642	0	アドバイス
66	2	なし	手前	左	下	トオマワシ	6.50837	4	トオマワリ				71	3	事前	手前	右	上	カオナジミ	5	5.2873	1	カオナジミ
67	2	なし	手前	左	上	ネガイゴト	タイムオーバー	4	〇ガイゴト				72	3	事前	手前	右	中	アカウント	5	3.32096	1	アカウント
68	2	なし	手前	左	中	コンセプト	6.18994	5	コンセプト				73	3	事前	手前	右	中	タチアガリ	5	6.85429	1	タチアガリ
69	2	なし	手前	左	下	イタミドメ	7.71133	5	イタミドメ				74	3	事前	手前	右	上	マノアタリ	5	7.79842	1	マノアタリ
70	2	なし	手前	左	上	アドバイス	3.54642	5	アドバイス				75	3	事前	手前	右	中	ツミカサネ	5	5.38778	1	ツミカサネ
71	3	事前	手前	右	上	カオナジミ	5.2873	5	カオナジミ				76	4	同時	手前	両眼	上	ミドリイロ	5	タイムオーバー	2	ミドリイロ
72	3	事前	手前	右	中	アカウント	3.32096	5	アカウント				77	4	同時	手前	両眼	上	ヒキオトシ	5	タイムオーバー	2	ヒキオトシ
73	3	事前	手前	右	中	タチアガリ	6.85429	5	タチアガリ				78	4	同時	手前	両眼	上	リアリズム	5	タイムオーバー	2	リアリズム
74	3	事前	手前	右	上	マノアタリ	7.79842	5	マノアタリ				79	4	同時	手前	両眼	中	アウトドア	5	4.98897	2	アウトドア
75	3	事前	手前	右	中	ツミカサネ	5.38778	5	ツミカサネ				80	4	同時	手前	両眼	上	ココロマチ	5	5.86772	2	ココロマチ
76	4	同時	手前	両眼	上	ミドリイロ	タイムオーバー	5	ミドリイロ				81	5	なし	奥	左	上	レイアウト	5	3.71702	0	レイアウト
77	4	同時	手前	両眼	上	ヒキオトシ	タイムオーバー	5	ヒキオトシ				82	5	なし	奥	左	下	ヒトチガイ	5	5.15604	0	ヒトチガイ
78	4	同時	手前	両眼	上	リアリズム	タイムオーバー	5	リアリズム				83	5	なし	奥	左	下	ミナミグチ	5	5.31134	0	ミナミグチ
79	4	同時	手前	両眼	中	アウトドア	4.98897	5	アウトドア				84	5	なし	奥	左	下	プロダクト	3	タイムオーバー	0	ブロダ〇ト
80	4	同時	手前	両眼	上	ココロマチ	5.86772	5	ココロマチ				85	5	なし	奥	左	上	ヒトトナリ	5	4.94433	0	ヒトトナリ
81	5	なし	奥	左	上	レイアウト	3.71702	5	レイアウト				86	6	同時	手前	右	上	イレカワリ	5	7.87519	1	イレカワリ
82	5	なし	奥	左	下	ヒトチガイ	5.15604	5	ヒトチガイ				87	6	同時	手前	右	上	ウナリゴエ	5	タイムオーバー	1	ウナリゴエ
83	5	なし	奥	左	下	ミナミグチ	5.31134	5	ミナミグチ				88	6	同時	手前	右	中	ストライプ	5	3.44655	1	ストライプ
84	5	なし	奥	左	下	プロダクト	タイムオーバー	3	ブロダ〇ト				89	6	同時	手前	右	上	トナリマチ	5	7.41261	1	トナリマチ
85	5	なし	奥	左	上	ヒトトナリ	4.94433	5	ヒトトナリ				90	6	同時	手前	右	下	ウケコタエ	5	3.33642	1	ウケコタエ
86	6	同時	手前	右	上	イレカワリ	7.87519	5	イレカワリ				91	7	なし	手前	両眼	下	スタンバイ	5	3.07478	3	スタンバイ
87	6	同時	手前	右	上	ウナリゴエ	タイムオーバー	5	ウナリゴエ				92	7	なし	手前	両眼	中	ヒガシグチ	5	6.82344	3	ヒガシグチ
88	6	同時	手前	右	中	ストライプ	3.44655	5	ストライプ				93	7	なし	手前	両眼	中	ユデタマゴ	5	2.93273	3	ユデタマゴ
89	6	同時	手前	右	上	トナリマチ	7.41261	5	トナリマチ				94	7	なし	手前	両眼	下	オオモウケ	5	3.05727	3	オオモウケ
90	6	同時	手前	右	下	ウケコタエ	3.33642	5	ウケコタエ				95	7	なし	手前	両眼	上	ミセドコロ	5	3.46867	3	ミセドコロ
91	7	なし	手前	両眼	下	スタンバイ	3.07478	5	スタンバイ				96	8	なし	奥	両眼	上	ハナシアイ	1	タイムオーバー	3	ハノ○○○
92	7	なし	手前	両眼	中	ヒガシグチ	6.82344	5	ヒガシグチ				97	8	なし	奥	両眼	下	ペンダント	5	7.99038	3	ペンダント
93	7	なし	手前	両眼	中	ユデタマゴ	2.93273	5	ユデタマゴ				98	8	なし	奥	両眼	中	コチラガワ	5	4.43258	3	コチラガワ
94	7	なし	手前	両眼	下	オオモウケ	3.05727	5	オオモウケ				99	8	なし	奥	両眼	下	ニガワライ	5	2.54358	3	ニガワライ
95	7	なし	手前	両眼	上	ミセドコロ	3.46867	5	ミセドコロ				100	8	なし	奥	両眼	下	レントゲン	5	2.32206	3	レントゲン
96	8	なし	奥	両眼	上	ハナシアイ	タイムオーバー	1	ハノ○○○				101	9	同時	奥	左	下	マトハズレ	5	8.88472	-1	マトハズレ
97	8	なし	奥	両眼	下	ペンダント	7.99038	5	ペンダント				102	9	同時	奥	左	中	ヤツアタリ	3	タイムオーバー	-1	〇ツア〇リ
98	8	なし	奥	両眼	中	コチラガワ	4.43258	5	コチラガワ				103	9	同時	奥	左	上	ヤリナオシ	2	6.69985	-1	トリリオン
99	8	なし	奥	両眼	下	ニガワライ	2.54358	5	ニガワライ				104	9	同時	奥	左	下	オナイドシ	5	8.9557	-1	オナイドシ
100	8	なし	奥	両眼	下	レントゲン	2.32206	5	レントゲン				105	9	同時	奥	左	下	カオアワセ	5	6.04478	-1	カオアワセ
101	9	同時	奥	左	下	マトハズレ	8.88472	5	マトハズレ				106	10	事前	手前	両眼	上	パイオニア	5	5.97636	3	パイオニア
102	9	同時	奥	左	中	ヤツアタリ	タイムオーバー	3	〇ツア〇リ				107	10	事前	手前	両眼	下	スジチガイ	5	3.31985	3	スジチガイ
103	9	同時	奥	左	上	ヤリナオシ	6.69985	2	トリリオン				108	10	事前	手前	両眼	下	シタゴコロ	5	9.24201	3	シタゴコロ
104	9	同時	奥	左	下	オナイドシ	8.9557	5	オナイドシ				109	10	事前	手前	両眼	下	ハタジルシ	3	タイムオーバー	3	○○ジルシ
105	9	同時	奥	左	下	カオアワセ	6.04478	5	カオアワセ				110	10	事前	手前	両眼	上	ウラオモテ	5	4.24228	3	ウラオモテ
106	10	事前	手前	両眼	上	パイオニア	5.97636	5	パイオニア				111	11	事前	奥	両眼	下	オモシロミ	5	5.16355	-3	オモシロミ
107	10	事前	手前	両眼	下	スジチガイ	3.31985	5	スジチガイ				112	11	事前	奥	両眼	上	オボシメシ	2	タイムオーバー	-3	オボン○○
108	10	事前	手前	両眼	下	シタゴコロ	9.24201	5	シタゴコロ				113	11	事前	奥	両眼	上	ナガツヅキ	5	タイムオーバー	-3	ナガツヅキ
109	10	事前	手前	両眼	下	ハタジルシ	タイムオーバー	3	○○ジルシ				114	11	事前	奥	両眼	中	カミガカリ	5	3.50751	-3	カミガカリ
110	10	事前	手前	両眼	上	ウラオモテ	4.24228	5	ウラオモテ				115	11	事前	奥	両眼	上	フユヤスミ	2	タイムオーバー	-3	○○トスミ
111	11	事前	奥	両眼	下	オモシロミ	5.16355	5	オモシロミ				116	12	同時	奥	両眼	下	ムコウギシ	5	タイムオーバー	-3	ムコウギシ
112	11	事前	奥	両眼	上	オボシメシ	タイムオーバー	2	オボン○○				117	12	同時	奥	両眼	下	オオサワギ	5	4.86786	-3	オオサワギ
113	11	事前	奥	両眼	上	ナガツヅキ	タイムオーバー	5	ナガツヅキ				118	12	同時	奥	両眼	中	ヒダリキキ	5	6.75554	-3	ヒダリキキ
114	11	事前	奥	両眼	中	カミガカリ	3.50751	5	カミガカリ				119	12	同時	奥	両眼	上	フロアガリ	5	タイムオーバー	-3	フロアガリ
115	11	事前	奥	両眼	上	フユヤスミ	タイムオーバー	2	○○トスミ				120	12	同時	奥	両眼	中	ウケワタシ	5	4.81141	-3	ウケワタシ
116	12	同時	奥	両眼	下	ムコウギシ	タイムオーバー	5	ムコウギシ				121	1	同時	奥	右	上	トドコオリ	5	タイムオーバー	-1	トドコオリ
117	12	同時	奥	両眼	下	オオサワギ	4.86786	5	オオサワギ				122	1	同時	奥	右	下	ツカイワケ	5	5.78843	-1	ツカイワケ
118	12	同時	奥	両眼	中	ヒダリキキ	6.75554	5	ヒダリキキ				123	1	同時	奥	右	上	フタリグミ	5	6.62137	-1	フタリグミ
119	12	同時	奥	両眼	上	フロアガリ	タイムオーバー	5	フロアガリ				124	1	同時	奥	右	上	レスポンス	5	3.73449	-1	レスポンス
120	12	同時	奥	両眼	中	ウケワタシ	4.81141	5	ウケワタシ				125	1	同時	奥	右	中	カゼトオシ	3	タイムオーバー	-1	カゼト○○
													126	2	同時	手前	左	上	オトコマエ	5	タイムオーバー	-3	オトコマエ
エラーが出たブロック（0:正常 1:エラー）													127	2	同時	手前	左	中	オリカエシ	5	7.5341	-3	オリカエシ
1	2	3	4	5	6	7	8	9	10	11	12		128	2	同時	手前	左	中	イシヅクリ	4	タイムオーバー	-3	インヅクリ
0	0	0	0	0	0	0	0	0	0	0	0		129	2	同時	手前	左	下	オオオトコ	5	4.58996	-3	オオオトコ
文字の奥行評定（0:わからない 3:はっきりと手前 -3:はっきりと奥 10:エラー）													130	2	同時	手前	左	上	ヒトリゴト	5	5.03374	-3	ヒトリゴト
1	2	3	4	5	6	7	8	9	10	11	12		131	3	事前	奥	右	下	アバラボネ	5	6.8532	3	アバラボネ
0	0	1	2	0	1	3	-3	-1	3	-3	-3		132	3	事前	奥	右	上	エンジニア	5	3.29791	3	エンジニア
													133	3	事前	奥	右	上	ヒトマトメ	5	5.70873	3	ヒトマトメ
													134	3	事前	奥	右	上	エトセトラ	5	2.75287	3	エトセトラ
参加者名：	2020年12月17日 11時12分												135	3	事前	奥	右	上	カツオブシ	5	2.85341	3	カツオブシ
参加者名：	2020年12月17日 11時12分												136	4	同時	奥	両眼	上	モノオモイ	5	6.19751	1	モノオモイ
													137	4	同時	奥	両眼	中	サカナツリ	5	タイムオーバー	1	サカナツリ
													138	4	同時	奥	両眼	上	カタツムリ	5	8.44294	1	カタツムリ
3セット目													139	4	同時	奥	両眼	中	サシツカエ	5	7.97786	1	サシツカエ
試行	ブロック	触覚定時時間	文字が手前か奥か	両眼か単眼（左右）か	文字位置（上中下）	表示された文字	文字を理解した時間（秒）	一致文字数	回答				140	4	同時	奥	両眼	下	コノアイダ	5	7.59969	1	コノアイダ
121	1	同時	奥	右	上	トドコオリ	タイムオーバー	5	トドコオリ				141	5	事前	手前	両眼	中	オオドオリ	5	5.23279	2	オオドオリ
122	1	同時	奥	右	下	ツカイワケ	5.78843	5	ツカイワケ				142	5	事前	手前	両眼	上	アリキタリ	5	5.0437	2	アリキタリ
123	1	同時	奥	右	上	フタリグミ	6.62137	5	フタリグミ				143	5	事前	手前	両眼	上	モウシワケ	5	3.12193	2	モウシワケ
124	1	同時	奥	右	上	レスポンス	3.73449	5	レスポンス				144	5	事前	手前	両眼	中	オチコボレ	5	3.8194	2	オチコボレ
125	1	同時	奥	右	中	カゼトオシ	タイムオーバー	3	カゼト○○				145	5	事前	手前	両眼	中	チルドレン	5	1.98807	2	チルドレン
126	2	同時	手前	左	上	オトコマエ	タイムオーバー	5	オトコマエ				146	6	なし	手前	左	中	ツカイステ	5	5.77565	-2	ツカイステ
127	2	同時	手前	左	中	オリカエシ	7.5341	5	オリカエシ				147	6	なし	手前	左	上	ウラドオリ	5	3.63501	-2	ウラドオリ
128	2	同時	手前	左	中	イシヅクリ	タイムオーバー	4	インヅクリ				148	6	なし	手前	左	中	イキドオリ	5	4.26913	-2	イキドオリ
129	2	同時	手前	左	下	オオオトコ	4.58996	5	オオオトコ				149	6	なし	手前	左	中	トリシラベ	2	タイムオーバー	-2	トリン○○
130	2	同時	手前	左	上	ヒトリゴト	5.03374	5	ヒトリゴト				150	6	なし	手前	左	上	エレメント	4	2.73384	-2	エルメント
131	3	事前	奥	右	下	アバラボネ	6.8532	5	アバラボネ				151	7	なし	奥	右	下	カブトムシ	5	3.60663	-3	カブトムシ
132	3	事前	奥	右	上	エンジニア	3.29791	5	エンジニア				152	7	なし	奥	右	中	クチアタリ	5	4.53283	-3	クチアタリ
133	3	事前	奥	右	上	ヒトマトメ	5.70873	5	ヒトマトメ				153	7	なし	奥	右	上	コンタクト	5	3.65522	-3	コンタクト
134	3	事前	奥	右	上	エトセトラ	2.75287	5	エトセトラ				154	7	なし	奥	右	中	クミアワセ	5	3.82065	-3	クミアワセ
135	3	事前	奥	右	上	カツオブシ	2.85341	5	カツオブシ				155	7	なし	奥	右	下	コガネイロ	5	5.22426	-3	コガネイロ
136	4	同時	奥	両眼	上	モノオモイ	6.19751	5	モノオモイ				156	8	同時	手前	両眼	上	インパクト	5	5.75281	-1	インパクト
137	4	同時	奥	両眼	中	サカナツリ	タイムオーバー	5	サカナツリ				157	8	同時	手前	両眼	中	サングラス	5	4.52297	-1	サングラス
138	4	同時	奥	両眼	上	カタツムリ	8.44294	5	カタツムリ				158	8	同時	手前	両眼	下	ルネサンス	5	7.00171	-1	ルネサンス
139	4	同時	奥	両眼	中	サシツカエ	7.97786	5	サシツカエ				159	8	同時	手前	両眼	下	クスリユビ	5	4.38997	-1	クスリユビ
140	4	同時	奥	両眼	下	コノアイダ	7.59969	5	コノアイダ				160	8	同時	手前	両眼	下	ヒダリウエ	5	6.05733	-1	ヒダリウエ
141	5	事前	手前	両眼	中	オオドオリ	5.23279	5	オオドオリ				161	9	事前	手前	左	中	オオイソギ	5	3.50895	0	オオイソギ
142	5	事前	手前	両眼	上	アリキタリ	5.0437	5	アリキタリ				162	9	事前	手前	左	下	ホメコトバ	5	3.49824	0	ホメコトバ
143	5	事前	手前	両眼	上	モウシワケ	3.12193	5	モウシワケ				163	9	事前	手前	左	上	ヒトリジメ	5	5.9877	0	ヒトリジメ
144	5	事前	手前	両眼	中	オチコボレ	3.8194	5	オチコボレ				164	9	事前	手前	左	中	タダシガキ	5	5.89853	0	タダシガキ
145	5	事前	手前	両眼	中	チルドレン	1.98807	5	チルドレン				165	9	事前	手前	左	中	リクエスト	5	2.74258	0	リクエスト
146	6	なし	手前	左	中	ツカイステ	5.77565	5	ツカイステ				166	10	なし	奥	両眼	上	カオカタチ	5	タイムオーバー	1	カオカタチ
147	6	なし	手前	左	上	ウラドオリ	3.63501	5	ウラドオリ				167	10	なし	奥	両眼	下	ナトリウム	5	2.42155	1	ナトリウム
148	6	なし	手前	左	中	イキドオリ	4.26913	5	イキドオリ				168	10	なし	奥	両眼	中	ヒガシガワ	5	7.02368	1	ヒガシガワ
149	6	なし	手前	左	中	トリシラベ	タイムオーバー	2	トリン○○				169	10	なし	奥	両眼	上	ケンザカイ	5	7.42335	1	ケンザカイ
150	6	なし	手前	左	上	エレメント	2.73384	4	エルメント				170	10	なし	奥	両眼	上	モノガタリ	5	4.11187	1	モノガタリ
151	7	なし	奥	右	下	カブトムシ	3.60663	5	カブトムシ				171	11	事前	奥	両眼	下	ウメキゴエ	4	タイムオーバー	0	ウメ〇ゴエ
152	7	なし	奥	右	中	クチアタリ	4.53283	5	クチアタリ				172	11	事前	奥	両眼	下	イノチガケ	5	2.80902	0	イノチガケ
153	7	なし	奥	右	上	コンタクト	3.65522	5	コンタクト				173	11	事前	奥	両眼	下	カミオムツ	5	3.45287	0	カミオムツ
154	7	なし	奥	右	中	クミアワセ	3.82065	5	クミアワセ				174	11	事前	奥	両眼	上	ランニング	5	8.01945	0	ランニング
155	7	なし	奥	右	下	コガネイロ	5.22426	5	コガネイロ				175	11	事前	奥	両眼	下	サイエンス	5	3.03172	0	サイエンス
156	8	同時	手前	両眼	上	インパクト	5.75281	5	インパクト				176	12	なし	手前	両眼	下	カカリカン	5	タイムオーバー	3	カカリカン
157	8	同時	手前	両眼	中	サングラス	4.52297	5	サングラス				177	12	なし	手前	両眼	上	イナカモノ	5	3.41102	3	イナカモノ
158	8	同時	手前	両眼	下	ルネサンス	7.00171	5	ルネサンス				178	12	なし	手前	両眼	下	ホトトギス	5	2.57808	3	ホトトギス
159	8	同時	手前	両眼	下	クスリユビ	4.38997	5	クスリユビ				179	12	なし	手前	両眼	上	パラダイス	5	4.10085	3	パラダイス
160	8	同時	手前	両眼	下	ヒダリウエ	6.05733	5	ヒダリウエ				180	12	なし	手前	両眼	上	イキノコリ	5	2.85584	3	イキノコリ
161	9	事前	手前	左	中	オオイソギ	3.50895	5	オオイソギ				181	1	事前	奥	右	上	アマクダリ	5	6.11982	-1	アマクダリ
162	9	事前	手前	左	下	ホメコトバ	3.49824	5	ホメコトバ				182	1	事前	奥	右	上	ツヅケザマ	5	3.58661	-1	ツヅケザマ
163	9	事前	手前	左	上	ヒトリジメ	5.9877	5	ヒトリジメ				183	1	事前	奥	右	下	ミヤゲモノ	4	タイムオーバー	-1	ミ〇ゲモノ
164	9	事前	手前	左	中	タダシガキ	5.89853	5	タダシガキ				184	1	事前	奥	右	中	マエカガミ	5	2.95206	-1	マエカガミ
165	9	事前	手前	左	中	リクエスト	2.74258	5	リクエスト				185	1	事前	奥	右	上	スクリプト	5	8.39737	-1	スクリプト
166	10	なし	奥	両眼	上	カオカタチ	タイムオーバー	5	カオカタチ				186	2	事前	奥	両眼	下	メカニズム	5	3.65217	-3	メカニズム
167	10	なし	奥	両眼	下	ナトリウム	2.42155	5	ナトリウム				187	2	事前	奥	両眼	中	ノボリザカ	5	3.59722	-3	ノボリザカ
168	10	なし	奥	両眼	中	ヒガシガワ	7.02368	5	ヒガシガワ				188	2	事前	奥	両眼	中	アイランド	5	3.27492	-3	アイランド
169	10	なし	奥	両眼	上	ケンザカイ	7.42335	5	ケンザカイ				189	2	事前	奥	両眼	中	メシツカイ	5	5.80892	-3	メシツカイ
170	10	なし	奥	両眼	上	モノガタリ	4.11187	5	モノガタリ				190	2	事前	奥	両眼	下	モウシイレ	5	4.66501	-3	モウシイレ
171	11	事前	奥	両眼	下	ウメキゴエ	タイムオーバー	4	ウメ〇ゴエ				191	3	同時	手前	両眼	中	エメラルド	5	7.876	3	エメラルド
172	11	事前	奥	両眼	下	イノチガケ	2.80902	5	イノチガケ				192	3	同時	手前	両眼	下	カンチガイ	5	4.22297	3	カンチガイ
173	11	事前	奥	両眼	下	カミオムツ	3.45287	5	カミオムツ				193	3	同時	手前	両眼	中	ムダヅカイ	5	5.60186	3	ムダヅカイ
174	11	事前	奥	両眼	上	ランニング	8.01945	5	ランニング				194	3	同時	手前	両眼	中	ツキアカリ	5	3.47797	3	ツキアカリ
175	11	事前	奥	両眼	下	サイエンス	3.03172	5	サイエンス				195	3	同時	手前	両眼	下	カワリモノ	5	5.02291	3	カワリモノ
176	12	なし	手前	両眼	下	カカリカン	タイムオーバー	5	カカリカン				196	4	事前	手前	左	中	カミガクシ	5	3.9098	1	カミガクシ
177	12	なし	手前	両眼	上	イナカモノ	3.41102	5	イナカモノ				197	4	事前	手前	左	上	クリスタル	5	3.89893	1	クリスタル
178	12	なし	手前	両眼	下	ホトトギス	2.57808	5	ホトトギス				198	4	事前	手前	左	中	アトマワシ	5	2.68857	1	アトマワシ
179	12	なし	手前	両眼	上	パラダイス	4.10085	5	パラダイス				199	4	事前	手前	左	中	ヨツンバイ	3	タイムオーバー	1	コツ〇バイ
180	12	なし	手前	両眼	上	イキノコリ	2.85584	5	イキノコリ				200	4	事前	手前	左	下	オトシアナ	5	3.5659	1	オトシアナ
													201	5	なし	手前	両眼	下	ヒトムカシ	5	3.07694	2	ヒトムカシ
エラーが出たブロック（0:正常 1:エラー）													202	5	なし	手前	両眼	中	カカリツケ	5	2.38848	2	カカリツケ
1	2	3	4	5	6	7	8	9	10	11	12		203	5	なし	手前	両眼	上	ノリゴコチ	5	3.67907	2	ノリゴコチ
0	0	0	0	0	0	0	0	0	0	0	0		204	5	なし	手前	両眼	下	オボエガキ	5	3.19953	2	オボエガキ
文字の奥行評定（0:わからない 3:はっきりと手前 -3:はっきりと奥 10:エラー）													205	5	なし	手前	両眼	中	デイリグチ	5	3.03386	2	デイリグチ
1	2	3	4	5	6	7	8	9	10	11	12		206	6	なし	奥	両眼	下	オオアタリ	5	2.89626	-2	オオアタリ
-1	1	-1	-3	3	0	0	3	1	-2	-3	2		207	6	なし	奥	両眼	上	ミズアライ	5	4.81026	-2	ミズアライ
													208	6	なし	奥	両眼	上	イイマワシ	5	3.06643	-2	イイマワシ
													209	6	なし	奥	両眼	中	カメラマン	5	3.28901	-2	カメラマン
4セット目													210	6	なし	奥	両眼	中	スイミング	5	2.69733	-2	スイミング
181	1	事前	奥	右	上	アマクダリ	6.11982	5	アマクダリ				211	7	同時	奥	両眼	中	カザリツケ	4	6.57477	-3	カザリヅケ
182	1	事前	奥	右	上	ツヅケザマ	3.58661	5	ツヅケザマ				212	7	同時	奥	両眼	下	ムカイガワ	5	4.40087	-3	ムカイガワ
183	1	事前	奥	右	下	ミヤゲモノ	タイムオーバー	4	ミ〇ゲモノ				213	7	同時	奥	両眼	下	イキドマリ	5	5.8231	-3	イキドマリ
184	1	事前	奥	右	中	マエカガミ	2.95206	5	マエカガミ				214	7	同時	奥	両眼	中	モトドオリ	5	3.82165	-3	モトドオリ
185	1	事前	奥	右	上	スクリプト	8.39737	5	スクリプト				215	7	同時	奥	両眼	下	ミズビタシ	5	6.51214	-3	ミズビタシ
186	2	事前	奥	両眼	下	メカニズム	3.65217	5	メカニズム				216	8	同時	奥	右	中	モノゴコロ	5	6.28425	-1	モノゴコロ
187	2	事前	奥	両眼	中	ノボリザカ	3.59722	5	ノボリザカ				217	8	同時	奥	右	下	サキノバシ	5	4.31136	-1	サキノバシ
188	2	事前	奥	両眼	中	アイランド	3.27492	5	アイランド				218	8	同時	奥	右	下	サトガエリ	5	3.91165	-1	サトガエリ
189	2	事前	奥	両眼	中	メシツカイ	5.80892	5	メシツカイ				219	8	同時	奥	右	上	ヒトヤスミ	2	タイムオーバー	-1	○○○スミ
190	2	事前	奥	両眼	下	モウシイレ	4.66501	5	モウシイレ				220	8	同時	奥	右	中	ムコウガワ	5	6.64549	-1	ムコウガワ
191	3	同時	手前	両眼	中	エメラルド	7.876	5	エメラルド				221	9	なし	奥	左	中	サキオクリ	5	2.63017	0	サキオクリ
192	3	同時	手前	両眼	下	カンチガイ	4.22297	5	カンチガイ				222	9	なし	奥	左	上	ミズタマリ	5	2.47732	0	ミズタマリ
193	3	同時	手前	両眼	中	ムダヅカイ	5.60186	5	ムダヅカイ				223	9	なし	奥	左	下	ステロイド	5	3.75454	0	ステロイド
194	3	同時	手前	両眼	中	ツキアカリ	3.47797	5	ツキアカリ				224	9	なし	奥	左	中	オムライス	5	2.2667	0	オムライス
195	3	同時	手前	両眼	下	カワリモノ	5.02291	5	カワリモノ				225	9	なし	奥	左	上	ツキアタリ	5	4.5869	0	ツキアタリ
196	4	事前	手前	左	中	カミガクシ	3.9098	5	カミガクシ				226	10	同時	手前	右	上	モチハコビ	5	7.36562	1	モチハコビ
197	4	事前	手前	左	上	クリスタル	3.89893	5	クリスタル				227	10	同時	手前	右	上	ココロガケ	5	3.83455	1	ココロガケ
198	4	事前	手前	左	中	アトマワシ	2.68857	5	アトマワシ				228	10	同時	手前	右	上	ココロナシ	5	2.68912	1	ココロナシ
199	4	事前	手前	左	中	ヨツンバイ	タイムオーバー	3	コツ〇バイ				229	10	同時	手前	右	上	ヒダリカタ	5	6.36718	1	ヒダリカタ
200	4	事前	手前	左	下	オトシアナ	3.5659	5	オトシアナ				230	10	同時	手前	右	下	トリカエシ	5	4.77996	1	トリカエシ
201	5	なし	手前	両眼	下	ヒトムカシ	3.07694	5	ヒトムカシ				231	11	なし	手前	左	下	フライパン	5	8.59747	0	フライパン
202	5	なし	手前	両眼	中	カカリツケ	2.38848	5	カカリツケ				232	11	なし	手前	左	下	ウラガエシ	5	3.31311	0	ウラガエシ
203	5	なし	手前	両眼	上	ノリゴコチ	3.67907	5	ノリゴコチ				233	11	なし	手前	左	下	マエバライ	5	9.23517	0	マエバライ
204	5	なし	手前	両眼	下	オボエガキ	3.19953	5	オボエガキ				234	11	なし	手前	左	下	イソウロウ	5	6.49092	0	イソウロウ
205	5	なし	手前	両眼	中	デイリグチ	3.03386	5	デイリグチ				235	11	なし	手前	左	中	ステンレス	5	2.1894	0	ステンレス
206	6	なし	奥	両眼	下	オオアタリ	2.89626	5	オオアタリ				236	12	事前	手前	両眼	下	タチバナシ	4	5.97555	3	クチバナシ
207	6	なし	奥	両眼	上	ミズアライ	4.81026	5	ミズアライ				237	12	事前	手前	両眼	下	クリカエシ	5	3.23176	3	クリカエシ
208	6	なし	奥	両眼	上	イイマワシ	3.06643	5	イイマワシ				238	12	事前	手前	両眼	中	ランドセル	5	3.28698	3	ランドセル
209	6	なし	奥	両眼	中	カメラマン	3.28901	5	カメラマン				239	12	事前	手前	両眼	上	イイツタエ	5	3.36536	3	イイツタエ
210	6	なし	奥	両眼	中	スイミング	2.69733	5	スイミング				240	12	事前	手前	両眼	下	ミエカクレ	5	3.31009	3	ミエカクレ
211	7	同時	奥	両眼	中	カザリツケ	6.57477	4	カザリヅケ
212	7	同時	奥	両眼	下	ムカイガワ	4.40087	5	ムカイガワ
213	7	同時	奥	両眼	下	イキドマリ	5.8231	5	イキドマリ
214	7	同時	奥	両眼	中	モトドオリ	3.82165	5	モトドオリ
215	7	同時	奥	両眼	下	ミズビタシ	6.51214	5	ミズビタシ
216	8	同時	奥	右	中	モノゴコロ	6.28425	5	モノゴコロ
217	8	同時	奥	右	下	サキノバシ	4.31136	5	サキノバシ
218	8	同時	奥	右	下	サトガエリ	3.91165	5	サトガエリ
219	8	同時	奥	右	上	ヒトヤスミ	タイムオーバー	2	○○○スミ
220	8	同時	奥	右	中	ムコウガワ	6.64549	5	ムコウガワ
221	9	なし	奥	左	中	サキオクリ	2.63017	5	サキオクリ
222	9	なし	奥	左	上	ミズタマリ	2.47732	5	ミズタマリ
223	9	なし	奥	左	下	ステロイド	3.75454	5	ステロイド
224	9	なし	奥	左	中	オムライス	2.2667	5	オムライス
225	9	なし	奥	左	上	ツキアタリ	4.5869	5	ツキアタリ
226	10	同時	手前	右	上	モチハコビ	7.36562	5	モチハコビ
227	10	同時	手前	右	上	ココロガケ	3.83455	5	ココロガケ
228	10	同時	手前	右	上	ココロナシ	2.68912	5	ココロナシ
229	10	同時	手前	右	上	ヒダリカタ	6.36718	5	ヒダリカタ
230	10	同時	手前	右	下	トリカエシ	4.77996	5	トリカエシ
231	11	なし	手前	左	下	フライパン	8.59747	5	フライパン
232	11	なし	手前	左	下	ウラガエシ	3.31311	5	ウラガエシ
233	11	なし	手前	左	下	マエバライ	9.23517	5	マエバライ
234	11	なし	手前	左	下	イソウロウ	6.49092	5	イソウロウ
235	11	なし	手前	左	中	ステンレス	2.1894	5	ステンレス
236	12	事前	手前	両眼	下	タチバナシ	5.97555	4	クチバナシ
237	12	事前	手前	両眼	下	クリカエシ	3.23176	5	クリカエシ
238	12	事前	手前	両眼	中	ランドセル	3.28698	5	ランドセル
239	12	事前	手前	両眼	上	イイツタエ	3.36536	5	イイツタエ
240	12	事前	手前	両眼	下	ミエカクレ	3.31009	5	ミエカクレ
エラーが出たブロック（0:正常 1:エラー）
1	2	3	4	5	6	7	8	9	10	11	12
0	0	0	0	0	0	0	0	0	0	0	0
文字の奥行評定（0:わからない 3:はっきりと手前 -3:はっきりと奥 10:エラー）
1	2	3	4	5	6	7	8	9	10	11	12
-1	-3	3	1	2	-2	-3	-1	0	1	0	3

## Sheet: p09
B					参加者コメント：練習に使用した「アトズサリ」と「ヒカエシツ」に使われていた文字はわかりやすかった
	2020年12月14日 13時50分
	2020年12月14日 13時50分
0
1セット目
試行	ブロック	触覚定時時間	文字が手前か奥か	両眼か単眼（左右）か	文字位置（上中下）	表示された文字	文字を理解した時間（秒）	一致文字数	回答
1	1	事前	手前	右	下	マチハズレ	タイムオーバー	0	〇〇〇ス〇
2	1	事前	手前	右	上	テロリスト	8.78674	5	テロリスト
3	1	事前	手前	右	下	ニガワライ	タイムオーバー	1	ニ〇〇〇〇
4	1	事前	手前	右	下	カカリイン	タイムオーバー	1	〇〇リ〇〇
5	1	事前	手前	右	上	コチラガワ	タイムオーバー	1	コ〇〇〇〇				試行	ブロック	触覚定時時間	文字が手前か奥か	両眼か単眼（左右）か	文字位置（上中下）	表示された文字	一致文字数	文字を理解した時間（秒）	知覚された奥行き	回答
6	2	事前	手前	両眼	下	オオワライ	タイムオーバー	2	オオ〇〇〇				1	1	事前	手前	右	下	マチハズレ	0	タイムオーバー	3	〇〇〇ス〇
7	2	事前	手前	両眼	中	ストライキ	タイムオーバー	2	スト〇〇〇				2	1	事前	手前	右	上	テロリスト	5	8.78674	3	テロリスト
8	2	事前	手前	両眼	下	トナリマチ	タイムオーバー	2	トノリ〇〇				3	1	事前	手前	右	下	ニガワライ	1	タイムオーバー	3	ニ〇〇〇〇
9	2	事前	手前	両眼	上	アカウント	9.60038	5	アカウント				4	1	事前	手前	右	下	カカリイン	1	タイムオーバー	3	〇〇リ〇〇
10	2	事前	手前	両眼	中	ノボリオリ	タイムオーバー	5	ノボリオリ				5	1	事前	手前	右	上	コチラガワ	1	タイムオーバー	3	コ〇〇〇〇
11	3	同時	手前	左	上	タチアガリ	タイムオーバー	0	ワ〇〇〇〇				6	2	事前	手前	両眼	下	オオワライ	2	タイムオーバー	3	オオ〇〇〇
12	3	同時	手前	左	下	カゼグスリ	タイムオーバー	3	カ〇〇スリ				7	2	事前	手前	両眼	中	ストライキ	2	タイムオーバー	3	スト〇〇〇
13	3	同時	手前	左	中	カオナジミ	タイムオーバー	2	カオノ〇〇				8	2	事前	手前	両眼	下	トナリマチ	2	タイムオーバー	3	トノリ〇〇
14	3	同時	手前	左	上	アウトドア	タイムオーバー	5	アウトドア				9	2	事前	手前	両眼	上	アカウント	5	9.60038	3	アカウント
15	3	同時	手前	左	下	ヒダリハシ	タイムオーバー	2	ヒ〇リ〇〇				10	2	事前	手前	両眼	中	ノボリオリ	5	タイムオーバー	3	ノボリオリ
16	4	同時	奥	両眼	上	パイオニア	タイムオーバー	2	〇イ〇〇ア				11	3	同時	手前	左	上	タチアガリ	0	タイムオーバー	3	ワ〇〇〇〇
17	4	同時	奥	両眼	中	ナガツヅキ	タイムオーバー	3	ナガツ〇〇				12	3	同時	手前	左	下	カゼグスリ	3	タイムオーバー	3	カ〇〇スリ
18	4	同時	奥	両眼	下	ナカナオリ	タイムオーバー	5	ナカナオリ				13	3	同時	手前	左	中	カオナジミ	2	タイムオーバー	3	カオノ〇〇
19	4	同時	奥	両眼	中	ノウテンキ	タイムオーバー	5	ノウテンキ				14	3	同時	手前	左	上	アウトドア	5	タイムオーバー	3	アウトドア
20	4	同時	奥	両眼	上	ココロマチ	タイムオーバー	3	ココロ〇〇				15	3	同時	手前	左	下	ヒダリハシ	2	タイムオーバー	3	ヒ〇リ〇〇
21	5	事前	奥	両眼	下	イノチトリ	タイムオーバー	2	〇ノ〇〇リ				16	4	同時	奥	両眼	上	パイオニア	2	タイムオーバー	-3	〇イ〇〇ア
22	5	事前	奥	両眼	中	ユデタマゴ	タイムオーバー	3	ユデリ〇ゴ				17	4	同時	奥	両眼	中	ナガツヅキ	3	タイムオーバー	-3	ナガツ〇〇
23	5	事前	奥	両眼	上	ウラオモテ	タイムオーバー	5	ウラオモテ				18	4	同時	奥	両眼	下	ナカナオリ	5	タイムオーバー	-3	ナカナオリ
24	5	事前	奥	両眼	中	アイコトバ	タイムオーバー	4	アイコト〇				19	4	同時	奥	両眼	中	ノウテンキ	5	タイムオーバー	-3	ノウテンキ
25	5	事前	奥	両眼	上	デキアガリ	タイムオーバー	5	デキアガリ				20	4	同時	奥	両眼	上	ココロマチ	3	タイムオーバー	-3	ココロ〇〇
26	6	なし	奥	右	下	スタンバイ	タイムオーバー	1	ス〇〇〇〇				21	5	事前	奥	両眼	下	イノチトリ	2	タイムオーバー	-3	〇ノ〇〇リ
27	6	なし	奥	右	中	カザグルマ	タイムオーバー	2	カザ〇〇〇				22	5	事前	奥	両眼	中	ユデタマゴ	3	タイムオーバー	-3	ユデリ〇ゴ
28	6	なし	奥	右	下	ランキング	タイムオーバー	1	テン〇〇ゲ				23	5	事前	奥	両眼	上	ウラオモテ	5	タイムオーバー	-3	ウラオモテ
29	6	なし	奥	右	下	セントラル	タイムオーバー	2	セン〇〇〇				24	5	事前	奥	両眼	中	アイコトバ	4	タイムオーバー	-3	アイコト〇
30	6	なし	奥	右	中	オモシロミ	タイムオーバー	2	オモ〇〇〇				25	5	事前	奥	両眼	上	デキアガリ	5	タイムオーバー	-3	デキアガリ
31	7	なし	手前	左	上	コンセプト	タイムオーバー	2	コ〇〇〇ト				26	6	なし	奥	右	下	スタンバイ	1	タイムオーバー	3	ス〇〇〇〇
32	7	なし	手前	左	中	ミナトマチ	タイムオーバー	1	〇ノト〇〇				27	6	なし	奥	右	中	カザグルマ	2	タイムオーバー	3	カザ〇〇〇
33	7	なし	手前	左	上	ウケコタエ	タイムオーバー	4	ウケコワエ				28	6	なし	奥	右	下	ランキング	1	タイムオーバー	3	テン〇〇ゲ
34	7	なし	手前	左	中	ネガイゴト	タイムオーバー	1	ホガ〇〇〇				29	6	なし	奥	右	下	セントラル	2	タイムオーバー	3	セン〇〇〇
35	7	なし	手前	左	下	ミドリイロ	タイムオーバー	1	〇〇リ〇〇				30	6	なし	奥	右	中	オモシロミ	2	タイムオーバー	3	オモ〇〇〇
36	8	事前	奥	右	中	ペンダント	タイムオーバー	0	〇〇〇〇〇				31	7	なし	手前	左	上	コンセプト	2	タイムオーバー	3	コ〇〇〇ト
37	8	事前	奥	右	中	フロアガリ	6.81926	5	フロアガリ				32	7	なし	手前	左	中	ミナトマチ	1	タイムオーバー	3	〇ノト〇〇
38	8	事前	奥	右	上	オモイキリ	タイムオーバー	4	オモ〇キリ				33	7	なし	手前	左	上	ウケコタエ	4	タイムオーバー	3	ウケコワエ
39	8	事前	奥	右	中	タマゴヤキ	タイムオーバー	0	ワ〇〇〇〇				34	7	なし	手前	左	中	ネガイゴト	1	タイムオーバー	3	ホガ〇〇〇
40	8	事前	奥	右	下	ウケワタシ	タイムオーバー	5	ウケワタシ				35	7	なし	手前	左	下	ミドリイロ	1	タイムオーバー	3	〇〇リ〇〇
41	9	同時	奥	左	中	ツトメサキ	タイムオーバー	0	〇〇〇〇〇				36	8	事前	奥	右	中	ペンダント	0	タイムオーバー	3	〇〇〇〇〇
42	9	同時	奥	左	中	スジチガイ	タイムオーバー	0	〇〇〇〇〇				37	8	事前	奥	右	中	フロアガリ	5	6.81926	3	フロアガリ
43	9	同時	奥	左	上	スタジアム	タイムオーバー	2	スワ〇ア〇				38	8	事前	奥	右	上	オモイキリ	4	タイムオーバー	3	オモ〇キリ
44	9	同時	奥	左	上	ストライプ	タイムオーバー	2	ステ〇イ〇				39	8	事前	奥	右	中	タマゴヤキ	0	タイムオーバー	3	ワ〇〇〇〇
45	9	同時	奥	左	上	ハナシアイ	タイムオーバー	2	〇〇〇アイ				40	8	事前	奥	右	下	ウケワタシ	5	タイムオーバー	3	ウケワタシ
46	10	同時	手前	両眼	中	ウエスタン	タイムオーバー	4	ウエスワン				41	9	同時	奥	左	中	ツトメサキ	0	タイムオーバー	-1	〇〇〇〇〇
47	10	同時	手前	両眼	中	ボクシング	タイムオーバー	1	ボケ〇〇〇				42	9	同時	奥	左	中	スジチガイ	0	タイムオーバー	-1	〇〇〇〇〇
48	10	同時	手前	両眼	上	シナゾロエ	タイムオーバー	2	〇ノ〇ロエ				43	9	同時	奥	左	上	スタジアム	2	タイムオーバー	-1	スワ〇ア〇
49	10	同時	手前	両眼	下	レントゲン	4.70052	5	レントゲン				44	9	同時	奥	左	上	ストライプ	2	タイムオーバー	-1	ステ〇イ〇
50	10	同時	手前	両眼	上	ミセドコロ	タイムオーバー	3	〇モドコロ				45	9	同時	奥	左	上	ハナシアイ	2	タイムオーバー	-1	〇〇〇アイ
51	11	なし	奥	両眼	上	ヒキオトシ	9.74196	5	ヒキオトシ				46	10	同時	手前	両眼	中	ウエスタン	4	タイムオーバー	3	ウエスワン
52	11	なし	奥	両眼	上	サバイバル	タイムオーバー	3	サ〇イ〇ル				47	10	同時	手前	両眼	中	ボクシング	1	タイムオーバー	3	ボケ〇〇〇
53	11	なし	奥	両眼	上	カルシウム	タイムオーバー	2	カ〇〇ウ〇				48	10	同時	手前	両眼	上	シナゾロエ	2	タイムオーバー	3	〇ノ〇ロエ
54	11	なし	奥	両眼	上	フユヤスミ	タイムオーバー	3	フユ〇ス〇				49	10	同時	手前	両眼	下	レントゲン	5	4.70052	3	レントゲン
55	11	なし	奥	両眼	下	ヒダリキキ	タイムオーバー	5	ヒダリキキ				50	10	同時	手前	両眼	上	ミセドコロ	3	タイムオーバー	3	〇モドコロ
56	12	なし	手前	両眼	中	オモイコミ	タイムオーバー	1	オヒ〇〇〇				51	11	なし	奥	両眼	上	ヒキオトシ	5	9.74196	-3	ヒキオトシ
57	12	なし	手前	両眼	下	ヒキコモリ	4.47976	5	ヒキコモリ				52	11	なし	奥	両眼	上	サバイバル	3	タイムオーバー	-3	サ〇イ〇ル
58	12	なし	手前	両眼	上	オナイドシ	タイムオーバー	2	オ〇〇ドン				53	11	なし	奥	両眼	上	カルシウム	2	タイムオーバー	-3	カ〇〇ウ〇
59	12	なし	手前	両眼	上	ダイビング	タイムオーバー	1	〇〇〇ンゲ				54	11	なし	奥	両眼	上	フユヤスミ	3	タイムオーバー	-3	フユ〇ス〇
60	12	なし	手前	両眼	上	ハタジルシ	タイムオーバー	0	〇〇〇〇〇				55	11	なし	奥	両眼	下	ヒダリキキ	5	タイムオーバー	-3	ヒダリキキ
													56	12	なし	手前	両眼	中	オモイコミ	1	タイムオーバー	3	オヒ〇〇〇
エラーが出たブロック（0:正常 1:エラー）													57	12	なし	手前	両眼	下	ヒキコモリ	5	4.47976	3	ヒキコモリ
1	2	3	4	5	6	7	8	9	10	11	12		58	12	なし	手前	両眼	上	オナイドシ	2	タイムオーバー	3	オ〇〇ドン
0	0	0	0	0	0	0	0	0	0	0	0		59	12	なし	手前	両眼	上	ダイビング	1	タイムオーバー	3	〇〇〇ンゲ
文字の奥行評定（0:わからない 3:はっきりと手前 -3:はっきりと奥 10:エラー）													60	12	なし	手前	両眼	上	ハタジルシ	0	タイムオーバー	3	〇〇〇〇〇
1	2	3	4	5	6	7	8	9	10	11	12		61	1	同時	奥	右	下	リアリズム	1	タイムオーバー	3	リ〇〇〇〇
3	3	3	-3	-3	3	3	3	-1	3	-3	3		62	1	同時	奥	右	下	ウナリゴエ	5	タイムオーバー	3	ウナリゴエ
													63	1	同時	奥	右	下	オボシメシ	2	タイムオーバー	3	オボ〇〇〇
													64	1	同時	奥	右	上	ヒガシグチ	1	タイムオーバー	3	〇ガ〇〇〇
2セット目													65	1	同時	奥	右	上	オモテムキ	1	タイムオーバー	3	オヒ〇〇〇
61	1	同時	奥	右	下	リアリズム	タイムオーバー	1	リ〇〇〇〇				66	2	同時	手前	左	中	バイオリン	4	タイムオーバー	3	〇イオリン
62	1	同時	奥	右	下	ウナリゴエ	タイムオーバー	5	ウナリゴエ				67	2	同時	手前	左	上	モノグルイ	2	タイムオーバー	3	モノゲ〇〇
63	1	同時	奥	右	下	オボシメシ	タイムオーバー	2	オボ〇〇〇				68	2	同時	手前	左	上	ナマケモノ	3	タイムオーバー	3	ナ〇〇モノ
64	1	同時	奥	右	上	ヒガシグチ	タイムオーバー	1	〇ガ〇〇〇				69	2	同時	手前	左	上	ミノマワリ	2	タイムオーバー	3	〇ノ〇フリ
65	1	同時	奥	右	上	オモテムキ	タイムオーバー	1	オヒ〇〇〇				70	2	同時	手前	左	上	ブラインド	0	タイムオーバー	3	〇〇〇〇〇
66	2	同時	手前	左	中	バイオリン	タイムオーバー	4	〇イオリン				71	3	なし	手前	右	下	プロダクト	1	タイムオーバー	3	〇ロ〇〇〇
67	2	同時	手前	左	上	モノグルイ	タイムオーバー	2	モノゲ〇〇				72	3	なし	手前	右	中	コウタイシ	1	タイムオーバー	3	コ〇ワ〇〇
68	2	同時	手前	左	上	ナマケモノ	タイムオーバー	3	ナ〇〇モノ				73	3	なし	手前	右	下	オモイヤリ	4	タイムオーバー	3	オモイトリ
69	2	同時	手前	左	上	ミノマワリ	タイムオーバー	2	〇ノ〇フリ				74	3	なし	手前	右	中	オモイツキ	3	タイムオーバー	3	オモ〇〇キ
70	2	同時	手前	左	上	ブラインド	タイムオーバー	0	〇〇〇〇〇				75	3	なし	手前	右	中	モノヅクリ	2	タイムオーバー	3	モ〇〇ケリ
71	3	なし	手前	右	下	プロダクト	タイムオーバー	1	〇ロ〇〇〇				76	4	なし	奥	左	上	ツミカサネ	2	タイムオーバー	3	〇〇カサホ
72	3	なし	手前	右	中	コウタイシ	タイムオーバー	1	コ〇ワ〇〇				77	4	なし	奥	左	下	リバウンド	4	タイムオーバー	3	リ〇ウンド
73	3	なし	手前	右	下	オモイヤリ	タイムオーバー	4	オモイトリ				78	4	なし	奥	左	中	ムコウギシ	3	タイムオーバー	3	〇コウギン
74	3	なし	手前	右	中	オモイツキ	タイムオーバー	3	オモ〇〇キ				79	4	なし	奥	左	中	イシダタミ	0	タイムオーバー	3	〇〇〇〇〇
75	3	なし	手前	右	中	モノヅクリ	タイムオーバー	2	モ〇〇ケリ				80	4	なし	奥	左	中	マチヅクリ	1	タイムオーバー	3	〇〇〇ケリ
76	4	なし	奥	左	上	ツミカサネ	タイムオーバー	2	〇〇カサホ				81	5	事前	奥	右	中	マノアタリ	3	タイムオーバー	3	〇〇アタリ
77	4	なし	奥	左	下	リバウンド	タイムオーバー	4	リ〇ウンド				82	5	事前	奥	右	下	トオマワシ	1	タイムオーバー	3	ト〇〇〇〇
78	4	なし	奥	左	中	ムコウギシ	タイムオーバー	3	〇コウギン				83	5	事前	奥	右	中	カオアワセ	3	タイムオーバー	3	カオア〇〇
79	4	なし	奥	左	中	イシダタミ	タイムオーバー	0	〇〇〇〇〇				84	5	事前	奥	右	下	トウガラシ	3	タイムオーバー	3	トウガ〇〇
80	4	なし	奥	左	中	マチヅクリ	タイムオーバー	1	〇〇〇ケリ				85	5	事前	奥	右	下	スナアラシ	1	タイムオーバー	3	ス〇〇〇〇
81	5	事前	奥	右	中	マノアタリ	タイムオーバー	3	〇〇アタリ				86	6	事前	手前	両眼	下	オオモウケ	5	5.24331	3	オオモウケ
82	5	事前	奥	右	下	トオマワシ	タイムオーバー	1	ト〇〇〇〇				87	6	事前	手前	両眼	下	クリスマス	1	タイムオーバー	3	ケリ〇〇〇
83	5	事前	奥	右	中	カオアワセ	タイムオーバー	3	カオア〇〇				88	6	事前	手前	両眼	下	サキマワリ	4	タイムオーバー	3	サキ〇ワリ
84	5	事前	奥	右	下	トウガラシ	タイムオーバー	3	トウガ〇〇				89	6	事前	手前	両眼	下	イレカワリ	3	タイムオーバー	3	〇〇カワリ
85	5	事前	奥	右	下	スナアラシ	タイムオーバー	1	ス〇〇〇〇				90	6	事前	手前	両眼	上	オオサワギ	5	5.98639	3	オオサワキ
86	6	事前	手前	両眼	下	オオモウケ	5.24331	5	オオモウケ				91	7	同時	手前	両眼	中	ヤリナオシ	2	タイムオーバー	3	トリノオン
87	6	事前	手前	両眼	下	クリスマス	タイムオーバー	1	ケリ〇〇〇				92	7	同時	手前	両眼	上	セキバライ	1	タイムオーバー	3	〇キ〇〇〇
88	6	事前	手前	両眼	下	サキマワリ	タイムオーバー	4	サキ〇ワリ				93	7	同時	手前	両眼	中	ナライゴト	3	タイムオーバー	3	ナ〇〇ゴト
89	6	事前	手前	両眼	下	イレカワリ	タイムオーバー	3	〇〇カワリ				94	7	同時	手前	両眼	中	オオミソカ	3	タイムオーバー	3	オオ〇〇カ
90	6	事前	手前	両眼	上	オオサワギ	5.98639	5	オオサワキ				95	7	同時	手前	両眼	中	ウシロダテ	2	タイムオーバー	3	〇〇ロ〇テ
91	7	同時	手前	両眼	中	ヤリナオシ	タイムオーバー	2	トリノオン				96	8	事前	奥	両眼	上	ワライゴエ	0	タイムオーバー	3	〇〇〇〇〇
92	7	同時	手前	両眼	上	セキバライ	タイムオーバー	1	〇キ〇〇〇				97	8	事前	奥	両眼	中	ヒトチガイ	2	タイムオーバー	3	ヒト〇〇〇
93	7	同時	手前	両眼	中	ナライゴト	タイムオーバー	3	ナ〇〇ゴト				98	8	事前	奥	両眼	下	ヒダリシタ	5	5.10664	3	ヒダリシタ
94	7	同時	手前	両眼	中	オオミソカ	タイムオーバー	3	オオ〇〇カ				99	8	事前	奥	両眼	中	レイアウト	3	タイムオーバー	3	〇〇アウト
95	7	同時	手前	両眼	中	ウシロダテ	タイムオーバー	2	〇〇ロ〇テ				100	8	事前	奥	両眼	下	マクラモト	2	タイムオーバー	3	〇〇テモト
96	8	事前	奥	両眼	上	ワライゴエ	タイムオーバー	0	〇〇〇〇〇				101	9	なし	手前	両眼	中	クビカザリ	3	タイムオーバー	3	〇〇カザリ
97	8	事前	奥	両眼	中	ヒトチガイ	タイムオーバー	2	ヒト〇〇〇				102	9	なし	手前	両眼	下	アドバンス	3	タイムオーバー	3	アド〇〇ス
98	8	事前	奥	両眼	下	ヒダリシタ	5.10664	5	ヒダリシタ				103	9	なし	手前	両眼	上	イヤリング	2	タイムオーバー	3	〇〇リンゲ
99	8	事前	奥	両眼	中	レイアウト	タイムオーバー	3	〇〇アウト				104	9	なし	手前	両眼	中	シタゴコロ	3	タイムオーバー	3	〇〇ゴコロ
100	8	事前	奥	両眼	下	マクラモト	タイムオーバー	2	〇〇テモト				105	9	なし	手前	両眼	下	オワリゴロ	5	タイムオーバー	3	オワリゴロ
101	9	なし	手前	両眼	中	クビカザリ	タイムオーバー	3	〇〇カザリ				106	10	なし	奥	両眼	中	カエリミチ	3	タイムオーバー	-3	カエリ〇〇
102	9	なし	手前	両眼	下	アドバンス	タイムオーバー	3	アド〇〇ス				107	10	なし	奥	両眼	下	クイチガイ	1	タイムオーバー	-3	〇〇〇ガ〇
103	9	なし	手前	両眼	上	イヤリング	タイムオーバー	2	〇〇リンゲ				108	10	なし	奥	両眼	上	ミナミグチ	0	タイムオーバー	-3	〇ノ〇〇〇
104	9	なし	手前	両眼	中	シタゴコロ	タイムオーバー	3	〇〇ゴコロ				109	10	なし	奥	両眼	上	カミガカリ	4	タイムオーバー	-3	カ〇ガカリ
105	9	なし	手前	両眼	下	オワリゴロ	タイムオーバー	5	オワリゴロ				110	10	なし	奥	両眼	中	クミガシラ	1	タイムオーバー	-3	〇〇ガ〇〇
106	10	なし	奥	両眼	中	カエリミチ	タイムオーバー	3	カエリ〇〇				111	11	事前	手前	左	中	ウロオボエ	5	3.5983	3	ウロオボエ
107	10	なし	奥	両眼	下	クイチガイ	タイムオーバー	1	〇〇〇ガ〇				112	11	事前	手前	左	下	ヒトトナリ	3	タイムオーバー	3	〇トト〇リ
108	10	なし	奥	両眼	上	ミナミグチ	タイムオーバー	0	〇ノ〇〇〇				113	11	事前	手前	左	下	マトハズレ	0	タイムオーバー	3	〇〇〇ス〇
109	10	なし	奥	両眼	上	カミガカリ	タイムオーバー	4	カ〇ガカリ				114	11	事前	手前	左	上	アタマキン	2	タイムオーバー	3	ア〇〇キ〇
110	10	なし	奥	両眼	中	クミガシラ	タイムオーバー	1	〇〇ガ〇〇				115	11	事前	手前	左	下	ピアニスト	5	7.99933	3	ピアニスト
111	11	事前	手前	左	中	ウロオボエ	3.5983	5	ウロオボエ				116	12	同時	奥	両眼	上	ハナバタケ	5	タイムオーバー	-3	ハナバタケ
112	11	事前	手前	左	下	ヒトトナリ	タイムオーバー	3	〇トト〇リ				117	12	同時	奥	両眼	下	イタミドメ	1	タイムオーバー	-3	〇〇〇ド〇
113	11	事前	手前	左	下	マトハズレ	タイムオーバー	0	〇〇〇ス〇				118	12	同時	奥	両眼	下	ヤツアタリ	3	タイムオーバー	-3	〇〇アタリ
114	11	事前	手前	左	上	アタマキン	タイムオーバー	2	ア〇〇キ〇				119	12	同時	奥	両眼	中	アドバイス	4	タイムオーバー	-3	アド〇イス
115	11	事前	手前	左	下	ピアニスト	7.99933	5	ピアニスト				120	12	同時	奥	両眼	上	ハナシガイ	2	タイムオーバー	-3	〇ノ〇ガイ
116	12	同時	奥	両眼	上	ハナバタケ	タイムオーバー	5	ハナバタケ				121	1	なし	奥	右	下	イシヅクリ	2	タイムオーバー	-3	イ〇〇ケリ
117	12	同時	奥	両眼	下	イタミドメ	タイムオーバー	1	〇〇〇ド〇				122	1	なし	奥	右	下	エトセトラ	5	7.83367	-3	エトセトラ
118	12	同時	奥	両眼	下	ヤツアタリ	タイムオーバー	3	〇〇アタリ				123	1	なし	奥	右	中	ヨツンバイ	0	タイムオーバー	-3	ゴノ〇〇〇
119	12	同時	奥	両眼	中	アドバイス	タイムオーバー	4	アド〇イス				124	1	なし	奥	右	下	ムカイガワ	3	タイムオーバー	-3	ムカイ〇〇
120	12	同時	奥	両眼	上	ハナシガイ	タイムオーバー	2	〇ノ〇ガイ				125	1	なし	奥	右	中	アマクダリ	1	タイムオーバー	-3	ア〇〇〇〇
													126	2	事前	奥	両眼	下	エンジニア	5	5.81828	3	エンジニア
エラーが出たブロック（0:正常 1:エラー）													127	2	事前	奥	両眼	下	エレメント	4	タイムオーバー	3	エレ〇ント
1	2	3	4	5	6	7	8	9	10	11	12		128	2	事前	奥	両眼	中	モノガタリ	5	3.65268	3	モノガタリ
0	0	0	0	0	0	0	0	0	0	0	0		129	2	事前	奥	両眼	上	ツカイワケ	4	タイムオーバー	3	ツカイ〇ケ
文字の奥行評定（0:わからない 3:はっきりと手前 -3:はっきりと奥 10:エラー）													130	2	事前	奥	両眼	上	ヒトムカシ	5	4.58639	3	ヒトムカシ
1	2	3	4	5	6	7	8	9	10	11	12		131	3	なし	手前	左	下	レスポンス	5	タイムオーバー	3	レスポンス
3	3	3	3	3	3	3	-3	3	-3	3	-3		132	3	なし	手前	左	中	ウメキゴエ	5	5.3201	3	ウメキゴエ
													133	3	なし	手前	左	中	ウラガエシ	5	タイムオーバー	3	ウラガエシ
													134	3	なし	手前	左	上	ウラドオリ	5	7.22581	3	ウラドオリ
参加者名：	2020年12月16日 17時02分												135	3	なし	手前	左	上	オオドオリ	5	3.58938	3	オオドオリ
参加者名：	2020年12月16日 17時02分												136	4	同時	奥	右	下	リクエスト	5	6.34222	3	リクエスト
													137	4	同時	奥	右	中	コノアイダ	5	5.18845	3	コノアイダ
													138	4	同時	奥	右	上	ミズビタシ	2	タイムオーバー	3	〇ス〇タシ
3セット目													139	4	同時	奥	右	下	イキノコリ	5	6.98883	3	イキノコリ
試行	ブロック	触覚定時時間	文字が手前か奥か	両眼か単眼（左右）か	文字位置（上中下）	表示された文字	文字を理解した時間（秒）	一致文字数	回答				140	4	同時	奥	右	中	クリスタル	5	タイムオーバー	3	クリスタル
121	1	なし	奥	右	下	イシヅクリ	タイムオーバー	2	イ〇〇ケリ				141	5	同時	手前	両眼	上	イナカモノ	5	5.61888	2	イナカモノ
122	1	なし	奥	右	下	エトセトラ	7.83367	5	エトセトラ				142	5	同時	手前	両眼	下	オオアタリ	5	タイムオーバー	2	オオアタリ
123	1	なし	奥	右	中	ヨツンバイ	タイムオーバー	0	ゴノ〇〇〇				143	5	同時	手前	両眼	上	スクリプト	2	タイムオーバー	2	ス〇〇〇ト
124	1	なし	奥	右	下	ムカイガワ	タイムオーバー	3	ムカイ〇〇				144	5	同時	手前	両眼	中	クミアワセ	1	タイムオーバー	2	○○ア○○
125	1	なし	奥	右	中	アマクダリ	タイムオーバー	1	ア〇〇〇〇				145	5	同時	手前	両眼	下	アバラボネ	2	タイムオーバー	2	ア〇〇ボホ
126	2	事前	奥	両眼	下	エンジニア	5.81828	5	エンジニア				146	6	同時	奥	両眼	中	ツキアカリ	4	タイムオーバー	3	〇キアカリ
127	2	事前	奥	両眼	下	エレメント	タイムオーバー	4	エレ〇ント				147	6	同時	奥	両眼	上	カカリツケ	4	タイムオーバー	3	カカリ〇ケ
128	2	事前	奥	両眼	中	モノガタリ	3.65268	5	モノガタリ				148	6	同時	奥	両眼	下	アトマワシ	3	タイムオーバー	3	アト○○シ
129	2	事前	奥	両眼	上	ツカイワケ	タイムオーバー	4	ツカイ〇ケ				149	6	同時	奥	両眼	中	マエバライ	2	タイムオーバー	3	〇エ○○イ
130	2	事前	奥	両眼	上	ヒトムカシ	4.58639	5	ヒトムカシ				150	6	同時	奥	両眼	中	カカリカン	4	タイムオーバー	3	カカリカ〇
131	3	なし	手前	左	下	レスポンス	タイムオーバー	5	レスポンス				151	7	事前	手前	両眼	上	タチバナシ	2	タイムオーバー	-2	〇〇〇ナシ
132	3	なし	手前	左	中	ウメキゴエ	5.3201	5	ウメキゴエ				152	7	事前	手前	両眼	上	イイツタエ	3	タイムオーバー	-2	イイ〇〇エ
133	3	なし	手前	左	中	ウラガエシ	タイムオーバー	5	ウラガエシ				153	7	事前	手前	両眼	中	オトシアナ	5	4.35499	-2	オトシアナ
134	3	なし	手前	左	上	ウラドオリ	7.22581	5	ウラドオリ				154	7	事前	手前	両眼	中	カザリツケ	5	8.46477	-2	カザリツケ
135	3	なし	手前	左	上	オオドオリ	3.58938	5	オオドオリ				155	7	事前	手前	両眼	中	ヒダリウエ	5	3.47866	-2	ヒダリウエ
136	4	同時	奥	右	下	リクエスト	6.34222	5	リクエスト				156	8	同時	手前	左	下	カメラマン	1	タイムオーバー	3	カ〇〇〇〇
137	4	同時	奥	右	中	コノアイダ	5.18845	5	コノアイダ				157	8	同時	手前	左	上	モチハコビ	2	タイムオーバー	3	モ〇〇コ〇
138	4	同時	奥	右	上	ミズビタシ	タイムオーバー	2	〇ス〇タシ				158	8	同時	手前	左	上	イイマワシ	2	タイムオーバー	3	イイ〇〇〇
139	4	同時	奥	右	下	イキノコリ	6.98883	5	イキノコリ				159	8	同時	手前	左	上	ルネサンス	1	タイムオーバー	3	〇ホサ〇〇
140	4	同時	奥	右	中	クリスタル	タイムオーバー	5	クリスタル				160	8	同時	手前	左	中	クチアタリ	3	タイムオーバー	3	〇〇アタリ
141	5	同時	手前	両眼	上	イナカモノ	5.61888	5	イナカモノ				161	9	なし	手前	両眼	下	クスリユビ	3	タイムオーバー	3	〇スリユ〇
142	5	同時	手前	両眼	下	オオアタリ	タイムオーバー	5	オオアタリ				162	9	なし	手前	両眼	上	オオオトコ	5	タイムオーバー	3	オオオトコ
143	5	同時	手前	両眼	上	スクリプト	タイムオーバー	2	ス〇〇〇ト				163	9	なし	手前	両眼	中	オムライス	5	4.4678	3	オムライス
144	5	同時	手前	両眼	中	クミアワセ	タイムオーバー	1	○○ア○○				164	9	なし	手前	両眼	下	アイランド	3	タイムオーバー	3	アイテ〇ド
145	5	同時	手前	両眼	下	アバラボネ	タイムオーバー	2	ア〇〇ボホ				165	9	なし	手前	両眼	下	カミオムツ	2	タイムオーバー	3	カ〇オ〇〇
146	6	同時	奥	両眼	中	ツキアカリ	タイムオーバー	4	〇キアカリ				166	10	なし	奥	両眼	中	カブトムシ	5	4.23979	-3	カブトムシ
147	6	同時	奥	両眼	上	カカリツケ	タイムオーバー	4	カカリ〇ケ				167	10	なし	奥	両眼	上	サイエンス	5	3.03282	-3	サイエンス
148	6	同時	奥	両眼	下	アトマワシ	タイムオーバー	3	アト○○シ				168	10	なし	奥	両眼	中	トリシラベ	2	タイムオーバー	-3	トリ〇〇〇
149	6	同時	奥	両眼	中	マエバライ	タイムオーバー	2	〇エ○○イ				169	10	なし	奥	両眼	上	モノゴコロ	5	6.4095	-3	モノゴコロ
150	6	同時	奥	両眼	中	カカリカン	タイムオーバー	4	カカリカ〇				170	10	なし	奥	両眼	上	メシツカイ	5	6.32109	-3	メシツカイ
151	7	事前	手前	両眼	上	タチバナシ	タイムオーバー	2	〇〇〇ナシ				171	11	事前	手前	右	上	インパクト	2	タイムオーバー	3	イ〇〇〇ト
152	7	事前	手前	両眼	上	イイツタエ	タイムオーバー	3	イイ〇〇エ				172	11	事前	手前	右	下	カツオブシ	2	タイムオーバー	3	カ〇オ〇〇
153	7	事前	手前	両眼	中	オトシアナ	4.35499	5	オトシアナ				173	11	事前	手前	右	上	サシツカエ	3	タイムオーバー	3	サノトカエ
154	7	事前	手前	両眼	中	カザリツケ	8.46477	5	カザリツケ				174	11	事前	手前	右	上	アリキタリ	5	3.66493	3	アリキタリ
155	7	事前	手前	両眼	中	ヒダリウエ	3.47866	5	ヒダリウエ				175	11	事前	手前	右	上	フタリグミ	1	タイムオーバー	3	〇〇リ〇〇
156	8	同時	手前	左	下	カメラマン	タイムオーバー	1	カ〇〇〇〇				176	12	事前	奥	左	上	チルドレン	3	タイムオーバー	-3	〇ルドレ〇
157	8	同時	手前	左	上	モチハコビ	タイムオーバー	2	モ〇〇コ〇				177	12	事前	奥	左	中	トドコオリ	5	2.88647	-3	トドコオリ
158	8	同時	手前	左	上	イイマワシ	タイムオーバー	2	イイ〇〇〇				178	12	事前	奥	左	上	ツカイステ	4	タイムオーバー	-3	ツカイスア
159	8	同時	手前	左	上	ルネサンス	タイムオーバー	1	〇ホサ〇〇				179	12	事前	奥	左	上	ツキアタリ	5	7.1752	-3	ツキアタリ
160	8	同時	手前	左	中	クチアタリ	タイムオーバー	3	〇〇アタリ				180	12	事前	奥	左	上	サングラス	2	タイムオーバー	-3	サ〇〇〇ス
161	9	なし	手前	両眼	下	クスリユビ	タイムオーバー	3	〇スリユ〇				181	1	事前	奥	両眼	下	ヒトヤスミ	3	タイムオーバー	-3	ヒト〇ス〇
162	9	なし	手前	両眼	上	オオオトコ	タイムオーバー	5	オオオトコ				182	1	事前	奥	両眼	中	ケンザカイ	5	3.16207	-3	ケンザカイ
163	9	なし	手前	両眼	中	オムライス	4.4678	5	オムライス				183	1	事前	奥	両眼	中	イノチガケ	4	タイムオーバー	-3	イノ〇ガケ
164	9	なし	手前	両眼	下	アイランド	タイムオーバー	3	アイテ〇ド				184	1	事前	奥	両眼	下	ステンレス	5	4.69676	-3	ステンレス
165	9	なし	手前	両眼	下	カミオムツ	タイムオーバー	2	カ〇オ〇〇				185	1	事前	奥	両眼	下	ヒダリカタ	5	3.7642	-3	ヒダリカタ
166	10	なし	奥	両眼	中	カブトムシ	4.23979	5	カブトムシ				186	2	なし	手前	右	中	ヒトリゴト	5	3.37569	3	ヒトリゴト
167	10	なし	奥	両眼	上	サイエンス	3.03282	5	サイエンス				187	2	なし	手前	右	下	モウシワケ	5	タイムオーバー	3	モウシワケ
168	10	なし	奥	両眼	中	トリシラベ	タイムオーバー	2	トリ〇〇〇				188	2	なし	手前	右	上	カタツムリ	2	タイムオーバー	3	カ〇〇〇リ
169	10	なし	奥	両眼	上	モノゴコロ	6.4095	5	モノゴコロ				189	2	なし	手前	右	上	カゼトオシ	5	8.03474	3	カゼトオシ
170	10	なし	奥	両眼	上	メシツカイ	6.32109	5	メシツカイ				190	2	なし	手前	右	中	サキノバシ	2	タイムオーバー	3	サキ〇〇〇
171	11	事前	手前	右	上	インパクト	タイムオーバー	2	イ〇〇〇ト				191	3	事前	手前	両眼	上	ココロナシ	5	5.06487	3	ココロナシ
172	11	事前	手前	右	下	カツオブシ	タイムオーバー	2	カ〇オ〇〇				192	3	事前	手前	両眼	下	ツヅケザマ	4	タイムオーバー	3	ツヅケザ〇
173	11	事前	手前	右	上	サシツカエ	タイムオーバー	3	サノトカエ				193	3	事前	手前	両眼	中	イソウロウ	2	タイムオーバー	3	イ〇〇ロ〇
174	11	事前	手前	右	上	アリキタリ	3.66493	5	アリキタリ				194	3	事前	手前	両眼	中	ミズアライ	2	タイムオーバー	3	〇スアテイ
175	11	事前	手前	右	上	フタリグミ	タイムオーバー	1	〇〇リ〇〇				195	3	事前	手前	両眼	中	エメラルド	5	3.97671	3	エメラルド
176	12	事前	奥	左	上	チルドレン	タイムオーバー	3	〇ルドレ〇				196	4	なし	奥	左	上	ノボリザカ	5	3.85243	3	ノボリザカ
177	12	事前	奥	左	中	トドコオリ	2.88647	5	トドコオリ				197	4	なし	奥	左	中	サトガエリ	5	2.24214	3	サトガエリ
178	12	事前	奥	左	上	ツカイステ	タイムオーバー	4	ツカイスア				198	4	なし	奥	左	上	オリカエシ	5	2.21305	3	オリカエシ
179	12	事前	奥	左	上	ツキアタリ	7.1752	5	ツキアタリ				199	4	なし	奥	左	上	コガネイロ	4	タイムオーバー	3	コガホイロ
180	12	事前	奥	左	上	サングラス	タイムオーバー	2	サ〇〇〇ス				200	4	なし	奥	左	上	オオイソギ	4	タイムオーバー	3	オオイ〇ギ
													201	5	同時	奥	右	中	モウシイレ	2	タイムオーバー	2	モ〇〇イ〇
エラーが出たブロック（0:正常 1:エラー）													202	5	同時	奥	右	中	モトドオリ	5	6.82254	2	モトドオリ
1	2	3	4	5	6	7	8	9	10	11	12		203	5	同時	奥	右	下	ムダヅカイ	2	タイムオーバー	2	〇〇〇カイ
0	0	0	0	0	0	0	0	0	0	0	0		204	5	同時	奥	右	下	ヒトリジメ	4	タイムオーバー	2	ヒトリ〇メ
文字の奥行評定（0:わからない 3:はっきりと手前 -3:はっきりと奥 10:エラー）													205	5	同時	奥	右	下	ミヤゲモノ	0	タイムオーバー	2	〇〇〇〇〇
1	2	3	4	5	6	7	8	9	10	11	12		206	6	同時	手前	両眼	下	カワリモノ	5	タイムオーバー	3	カワリモノ
3	-3	-1	-1	3	-2	3	3	3	-3	2	3		207	6	同時	手前	両眼	下	ナトリウム	5	4.77883	3	ナトリウム
													208	6	同時	手前	両眼	下	ミエカクレ	3	タイムオーバー	3	〇エカ〇レ
													209	6	同時	手前	両眼	中	パラダイス	3	タイムオーバー	3	〇〇ダイス
4セット目													210	6	同時	手前	両眼	下	イキドマリ	4	タイムオーバー	3	イキド〇リ
181	1	事前	奥	両眼	下	ヒトヤスミ	タイムオーバー	3	ヒト〇ス〇				211	7	事前	奥	左	下	ホメコトバ	5	3.31907	-2	ホメコトバ
182	1	事前	奥	両眼	中	ケンザカイ	3.16207	5	ケンザカイ				212	7	事前	奥	左	上	クリカエシ	3	タイムオーバー	-2	〇リカエ〇
183	1	事前	奥	両眼	中	イノチガケ	タイムオーバー	4	イノ〇ガケ				213	7	事前	奥	左	下	タダシガキ	0	タイムオーバー	-2	〇〇〇カ〇
184	1	事前	奥	両眼	下	ステンレス	4.69676	5	ステンレス				214	7	事前	奥	左	下	ミズタマリ	1	タイムオーバー	-2	〇ス〇〇リ
185	1	事前	奥	両眼	下	ヒダリカタ	3.7642	5	ヒダリカタ				215	7	事前	奥	左	下	オボエガキ	5	3.73041	-2	オボエガキ
186	2	なし	手前	右	中	ヒトリゴト	3.37569	5	ヒトリゴト				216	8	同時	手前	右	中	カミガクシ	1	タイムオーバー	3	カ〇〇〇〇
187	2	なし	手前	右	下	モウシワケ	タイムオーバー	5	モウシワケ				217	8	同時	手前	右	下	メカニズム	2	タイムオーバー	3	〇カニス〇
188	2	なし	手前	右	上	カタツムリ	タイムオーバー	2	カ〇〇〇リ				218	8	同時	手前	右	下	コンタクト	2	タイムオーバー	3	コ〇〇〇ト
189	2	なし	手前	右	上	カゼトオシ	8.03474	5	カゼトオシ				219	8	同時	手前	右	上	サカナツリ	5	8.21203	3	サカナツリ
190	2	なし	手前	右	中	サキノバシ	タイムオーバー	2	サキ〇〇〇				220	8	同時	手前	右	中	ココロガケ	5	5.14539	3	ココロガケ
191	3	事前	手前	両眼	上	ココロナシ	5.06487	5	ココロナシ				221	9	なし	手前	両眼	上	カンチガイ	5	4.88643	3	カンチガイ
192	3	事前	手前	両眼	下	ツヅケザマ	タイムオーバー	4	ツヅケザ〇				222	9	なし	手前	両眼	上	オトコマエ	4	タイムオーバー	3	オトコ〇エ
193	3	事前	手前	両眼	中	イソウロウ	タイムオーバー	2	イ〇〇ロ〇				223	9	なし	手前	両眼	下	オチコボレ	4	タイムオーバー	3	オ〇コボレ
194	3	事前	手前	両眼	中	ミズアライ	タイムオーバー	2	〇スアテイ				224	9	なし	手前	両眼	中	ヒガシガワ	3	タイムオーバー	3	ヒガ〇ガ〇
195	3	事前	手前	両眼	中	エメラルド	3.97671	5	エメラルド				225	9	なし	手前	両眼	上	ランニング	2	タイムオーバー	3	〇〇ニンゲ
196	4	なし	奥	左	上	ノボリザカ	3.85243	5	ノボリザカ				226	10	同時	奥	両眼	中	スイミング	3	タイムオーバー	-3	スイ〇〇グ
197	4	なし	奥	左	中	サトガエリ	2.24214	5	サトガエリ				227	10	同時	奥	両眼	中	トリカエシ	5	5.58937	-3	トリカエシ
198	4	なし	奥	左	上	オリカエシ	2.21305	5	オリカエシ				228	10	同時	奥	両眼	下	イキドオリ	5	5.1227	-3	イキドオリ
199	4	なし	奥	左	上	コガネイロ	タイムオーバー	4	コガホイロ				229	10	同時	奥	両眼	中	ステロイド	5	2.35573	-3	ステロイド
200	4	なし	奥	左	上	オオイソギ	タイムオーバー	4	オオイ〇ギ				230	10	同時	奥	両眼	上	ランドセル	5	3.3557	-3	ランドセル
201	5	同時	奥	右	中	モウシイレ	タイムオーバー	2	モ〇〇イ〇				231	11	事前	手前	左	上	ヒトマトメ	4	タイムオーバー	3	ヒト〇トメ
202	5	同時	奥	右	中	モトドオリ	6.82254	5	モトドオリ				232	11	事前	手前	左	下	ホトトギス	5	3.03121	3	ホトトギス
203	5	同時	奥	右	下	ムダヅカイ	タイムオーバー	2	〇〇〇カイ				233	11	事前	手前	左	中	モノオモイ	5	タイムオーバー	3	モノオモイ
204	5	同時	奥	右	下	ヒトリジメ	タイムオーバー	4	ヒトリ〇メ				234	11	事前	手前	左	下	ムコウガワ	2	タイムオーバー	3	〇コ〇ガ〇
205	5	同時	奥	右	下	ミヤゲモノ	タイムオーバー	0	〇〇〇〇〇				235	11	事前	手前	左	中	ノリゴコチ	4	タイムオーバー	3	ノリゴコ〇
206	6	同時	手前	両眼	下	カワリモノ	タイムオーバー	5	カワリモノ				236	12	なし	奥	両眼	下	デイリグチ	3	タイムオーバー	-3	デイリ〇〇
207	6	同時	手前	両眼	下	ナトリウム	4.77883	5	ナトリウム				237	12	なし	奥	両眼	上	マエカガミ	3	タイムオーバー	-3	〇エカガ〇
208	6	同時	手前	両眼	下	ミエカクレ	タイムオーバー	3	〇エカ〇レ				238	12	なし	奥	両眼	下	フライパン	5	9.43335	-3	フライパン
209	6	同時	手前	両眼	中	パラダイス	タイムオーバー	3	〇〇ダイス				239	12	なし	奥	両眼	中	サキオクリ	5	4.56605	-3	サキオクリ
210	6	同時	手前	両眼	下	イキドマリ	タイムオーバー	4	イキド〇リ				240	12	なし	奥	両眼	中	カオカタチ	3	タイムオーバー	-3	カオカ〇〇
211	7	事前	奥	左	下	ホメコトバ	3.31907	5	ホメコトバ
212	7	事前	奥	左	上	クリカエシ	タイムオーバー	3	〇リカエ〇
213	7	事前	奥	左	下	タダシガキ	タイムオーバー	0	〇〇〇カ〇
214	7	事前	奥	左	下	ミズタマリ	タイムオーバー	1	〇ス〇〇リ
215	7	事前	奥	左	下	オボエガキ	3.73041	5	オボエガキ
216	8	同時	手前	右	中	カミガクシ	タイムオーバー	1	カ〇〇〇〇
217	8	同時	手前	右	下	メカニズム	タイムオーバー	2	〇カニス〇
218	8	同時	手前	右	下	コンタクト	タイムオーバー	2	コ〇〇〇ト
219	8	同時	手前	右	上	サカナツリ	8.21203	5	サカナツリ
220	8	同時	手前	右	中	ココロガケ	5.14539	5	ココロガケ
221	9	なし	手前	両眼	上	カンチガイ	4.88643	5	カンチガイ
222	9	なし	手前	両眼	上	オトコマエ	タイムオーバー	4	オトコ〇エ
223	9	なし	手前	両眼	下	オチコボレ	タイムオーバー	4	オ〇コボレ
224	9	なし	手前	両眼	中	ヒガシガワ	タイムオーバー	3	ヒガ〇ガ〇
225	9	なし	手前	両眼	上	ランニング	タイムオーバー	2	〇〇ニンゲ
226	10	同時	奥	両眼	中	スイミング	タイムオーバー	3	スイ〇〇グ
227	10	同時	奥	両眼	中	トリカエシ	5.58937	5	トリカエシ
228	10	同時	奥	両眼	下	イキドオリ	5.1227	5	イキドオリ
229	10	同時	奥	両眼	中	ステロイド	2.35573	5	ステロイド
230	10	同時	奥	両眼	上	ランドセル	3.3557	5	ランドセル
231	11	事前	手前	左	上	ヒトマトメ	タイムオーバー	4	ヒト〇トメ
232	11	事前	手前	左	下	ホトトギス	3.03121	5	ホトトギス
233	11	事前	手前	左	中	モノオモイ	タイムオーバー	5	モノオモイ
234	11	事前	手前	左	下	ムコウガワ	タイムオーバー	2	〇コ〇ガ〇
235	11	事前	手前	左	中	ノリゴコチ	タイムオーバー	4	ノリゴコ〇
236	12	なし	奥	両眼	下	デイリグチ	タイムオーバー	3	デイリ〇〇
237	12	なし	奥	両眼	上	マエカガミ	タイムオーバー	3	〇エカガ〇
238	12	なし	奥	両眼	下	フライパン	9.43335	5	フライパン
239	12	なし	奥	両眼	中	サキオクリ	4.56605	5	サキオクリ
240	12	なし	奥	両眼	中	カオカタチ	タイムオーバー	3	カオカ〇〇
エラーが出たブロック（0:正常 1:エラー）
1	2	3	4	5	6	7	8	9	10	11	12
0	0	0	0	0	0	0	0	0	0	0	0
文字の奥行評定（0:わからない 3:はっきりと手前 -3:はっきりと奥 10:エラー）
1	2	3	4	5	6	7	8	9	10	11	12
-3	3	3	3	2	3	-2	3	3	-3	3	-3

## Sheet: p10
B					参加者コメント：元々カタカナの単語はわかりやすい。「オオオトコ」とか同じ文字が何回か使われる単語もわかりやすい。
	2021年01月14日 10時41分
	2021年01月14日 10時41分
0
1セット目
試行	ブロック	触覚定時時間	文字が手前か奥か	両眼か単眼（左右）か	文字位置（上中下）	表示された文字	文字を理解した時間（秒）	一致文字数	回答
1	1	なし	奥	右	下	オナイドシ	タイムオーバー	2	オノ〇ド〇
2	1	なし	奥	右	中	ナカナオリ	タイムオーバー	2	ノカノ〇リ
3	1	なし	奥	右	中	サキマワリ	タイムオーバー	3	サキ〇〇リ
4	1	なし	奥	右	上	ウロオボエ	タイムオーバー	3	○○オボエ
5	1	なし	奥	右	中	オモイコミ	タイムオーバー	5	オモイコミ				試行	ブロック	触覚定時時間	文字が手前か奥か	両眼か単眼（左右）か	文字位置（上中下）	表示された文字	一致文字数	文字を理解した時間（秒）	知覚された奥行き	回答
6	2	事前	奥	左	上	ヤリナオシ	4.35331	4	トリナオシ				1	1	なし	奥	右	下	オナイドシ	2	タイムオーバー	0	オノ〇ド〇
7	2	事前	奥	左	上	シナゾロエ	9.10906	5	シナゾロエ				2	1	なし	奥	右	中	ナカナオリ	2	タイムオーバー	0	ノカノ〇リ
8	2	事前	奥	左	中	セキバライ	タイムオーバー	1	〇キ〇〇〇				3	1	なし	奥	右	中	サキマワリ	3	タイムオーバー	0	サキ〇〇リ
9	2	事前	奥	左	上	ウエスタン	タイムオーバー	2	〇エス〇〇				4	1	なし	奥	右	上	ウロオボエ	3	タイムオーバー	0	○○オボエ
10	2	事前	奥	左	上	モノヅクリ	タイムオーバー	1	〇〇〇ケリ				5	1	なし	奥	右	中	オモイコミ	5	タイムオーバー	0	オモイコミ
11	3	なし	手前	両眼	中	ハナシアイ	タイムオーバー	1	〇〇ン〇イ				6	2	事前	奥	左	上	ヤリナオシ	4	4.35331	-1	トリナオシ
12	3	なし	手前	両眼	下	ヒトチガイ	タイムオーバー	5	ヒトチガイ				7	2	事前	奥	左	上	シナゾロエ	5	9.10906	-1	シナゾロエ
13	3	なし	手前	両眼	上	ウケコタエ	5.50226	5	ウケコタエ				8	2	事前	奥	左	中	セキバライ	1	タイムオーバー	-1	〇キ〇〇〇
14	3	なし	手前	両眼	上	オモテムキ	8.43398	5	オモテムキ				9	2	事前	奥	左	上	ウエスタン	2	タイムオーバー	-1	〇エス〇〇
15	3	なし	手前	両眼	上	オモシロミ	5.51185	5	オモシロミ				10	2	事前	奥	左	上	モノヅクリ	1	タイムオーバー	-1	〇〇〇ケリ
16	4	事前	奥	両眼	下	オオワライ	3.77423	5	オオワライ				11	3	なし	手前	両眼	中	ハナシアイ	1	タイムオーバー	3	〇〇ン〇イ
17	4	事前	奥	両眼	上	ストライキ	1.82984	5	ストライキ				12	3	なし	手前	両眼	下	ヒトチガイ	5	タイムオーバー	3	ヒトチガイ
18	4	事前	奥	両眼	中	オオモウケ	3.51923	5	オオモウケ				13	3	なし	手前	両眼	上	ウケコタエ	5	5.50226	3	ウケコタエ
19	4	事前	奥	両眼	上	コンセプト	タイムオーバー	1	コ〇〇ブ〇				14	3	なし	手前	両眼	上	オモテムキ	5	8.43398	3	オモテムキ
20	4	事前	奥	両眼	上	カカリイン	5.84144	5	カカリイン				15	3	なし	手前	両眼	上	オモシロミ	5	5.51185	3	オモシロミ
21	5	同時	奥	両眼	上	アタマキン	タイムオーバー	3	フタンキン				16	4	事前	奥	両眼	下	オオワライ	5	3.77423	-3	オオワライ
22	5	同時	奥	両眼	上	ツミカサネ	タイムオーバー	3	ツ〇カサボ				17	4	事前	奥	両眼	上	ストライキ	5	1.82984	-3	ストライキ
23	5	同時	奥	両眼	中	フユヤスミ	タイムオーバー	4	フユトスミ				18	4	事前	奥	両眼	中	オオモウケ	5	3.51923	-3	オオモウケ
24	5	同時	奥	両眼	上	レイアウト	タイムオーバー	3	レイ〇フト				19	4	事前	奥	両眼	上	コンセプト	1	タイムオーバー	-3	コ〇〇ブ〇
25	5	同時	奥	両眼	下	ノボリオリ	タイムオーバー	5	ノボリオリ				20	4	事前	奥	両眼	上	カカリイン	5	5.84144	-3	カカリイン
26	6	同時	手前	両眼	下	トナリマチ	タイムオーバー	5	トナリマチ				21	5	同時	奥	両眼	上	アタマキン	3	タイムオーバー	-3	フタンキン
27	6	同時	手前	両眼	中	プロダクト	タイムオーバー	2	プロ〇〇テ				22	5	同時	奥	両眼	上	ツミカサネ	3	タイムオーバー	-3	ツ〇カサボ
28	6	同時	手前	両眼	中	カオナジミ	タイムオーバー	2	オオ〇〇ミ				23	5	同時	奥	両眼	中	フユヤスミ	4	タイムオーバー	-3	フユトスミ
29	6	同時	手前	両眼	中	スジチガイ	7.62486	5	スジチガイ				24	5	同時	奥	両眼	上	レイアウト	3	タイムオーバー	-3	レイ〇フト
30	6	同時	手前	両眼	上	ウケワタシ	5.1132	5	ウケワタシ				25	5	同時	奥	両眼	下	ノボリオリ	5	タイムオーバー	-3	ノボリオリ
31	7	なし	奥	両眼	中	コウタイシ	5.374	5	コウタイシ				26	6	同時	手前	両眼	下	トナリマチ	5	タイムオーバー	3	トナリマチ
32	7	なし	奥	両眼	中	オボシメシ	タイムオーバー	2	オボ〇〇〇				27	6	同時	手前	両眼	中	プロダクト	2	タイムオーバー	3	プロ〇〇テ
33	7	なし	奥	両眼	下	クリスマス	2.5999	5	クリスマス				28	6	同時	手前	両眼	中	カオナジミ	2	タイムオーバー	3	オオ〇〇ミ
34	7	なし	奥	両眼	中	コチラガワ	6.46657	5	コチラガワ				29	6	同時	手前	両眼	中	スジチガイ	5	7.62486	3	スジチガイ
35	7	なし	奥	両眼	中	パイオニア	6.23221	5	パイオニア				30	6	同時	手前	両眼	上	ウケワタシ	5	5.1132	3	ウケワタシ
36	8	なし	手前	右	中	ナライゴト	タイムオーバー	3	〇ライゴ〇				31	7	なし	奥	両眼	中	コウタイシ	5	5.374	-3	コウタイシ
37	8	なし	手前	右	上	ヒキオトシ	タイムオーバー	5	ヒキオトシ				32	7	なし	奥	両眼	中	オボシメシ	2	タイムオーバー	-3	オボ〇〇〇
38	8	なし	手前	右	中	ランキング	5.72329	5	ランキング				33	7	なし	奥	両眼	下	クリスマス	5	2.5999	-3	クリスマス
39	8	なし	手前	右	中	ハナシガイ	タイムオーバー	4	ハナウガイ				34	7	なし	奥	両眼	中	コチラガワ	5	6.46657	-3	コチラガワ
40	8	なし	手前	右	下	オモイツキ	タイムオーバー	5	オモイツキ				35	7	なし	奥	両眼	中	パイオニア	5	6.23221	-3	パイオニア
41	9	事前	手前	両眼	上	ミナミグチ	タイムオーバー	2	ミ〇ミゲ〇				36	8	なし	手前	右	中	ナライゴト	3	タイムオーバー	0	〇ライゴ〇
42	9	事前	手前	両眼	下	ウナリゴエ	3.98673	5	ウナリゴエ				37	8	なし	手前	右	上	ヒキオトシ	5	タイムオーバー	0	ヒキオトシ
43	9	事前	手前	両眼	下	スタンバイ	2.25377	5	スタンバイ				38	8	なし	手前	右	中	ランキング	5	5.72329	0	ランキング
44	9	事前	手前	両眼	中	マノアタリ	3.08779	5	マノアタリ				39	8	なし	手前	右	中	ハナシガイ	4	タイムオーバー	0	ハナウガイ
45	9	事前	手前	両眼	中	マクラモト	8.83123	5	マクラモト				40	8	なし	手前	右	下	オモイツキ	5	タイムオーバー	0	オモイツキ
46	10	事前	手前	左	下	ヒダリハシ	タイムオーバー	2	ヒグリ〇〇				41	9	事前	手前	両眼	上	ミナミグチ	2	タイムオーバー	3	ミ〇ミゲ〇
47	10	事前	手前	左	下	ミドリイロ	4.91883	5	ミドリイロ				42	9	事前	手前	両眼	下	ウナリゴエ	5	3.98673	3	ウナリゴエ
48	10	事前	手前	左	上	ボクシング	1.96563	5	ボクシング				43	9	事前	手前	両眼	下	スタンバイ	5	2.25377	3	スタンバイ
49	10	事前	手前	左	上	テロリスト	2.13194	5	テロリスト				44	9	事前	手前	両眼	中	マノアタリ	5	3.08779	3	マノアタリ
50	10	事前	手前	左	中	アドバイス	2.58804	5	アドバイス				45	9	事前	手前	両眼	中	マクラモト	5	8.83123	3	マクラモト
51	11	同時	手前	右	下	オワリゴロ	タイムオーバー	4	オ〇リゴロ				46	10	事前	手前	左	下	ヒダリハシ	2	タイムオーバー	1	ヒグリ〇〇
52	11	同時	手前	右	中	ハタジルシ	タイムオーバー	1	〇ワジ〇〇				47	10	事前	手前	左	下	ミドリイロ	5	4.91883	1	ミドリイロ
53	11	同時	手前	右	上	イヤリング	タイムオーバー	5	イヤリング				48	10	事前	手前	左	上	ボクシング	5	1.96563	1	ボクシング
54	11	同時	手前	右	下	トオマワシ	タイムオーバー	5	トオマワシ				49	10	事前	手前	左	上	テロリスト	5	2.13194	1	テロリスト
55	11	同時	手前	右	下	カザグルマ	6.3001	5	カザグルマ				50	10	事前	手前	左	中	アドバイス	5	2.58804	1	アドバイス
56	12	同時	奥	左	上	イタミドメ	タイムオーバー	1	イ〇〇〇〇				51	11	同時	手前	右	下	オワリゴロ	4	タイムオーバー	1	オ〇リゴロ
57	12	同時	奥	左	上	オオサワギ	9.5003	5	オオサワギ				52	11	同時	手前	右	中	ハタジルシ	1	タイムオーバー	1	〇ワジ〇〇
58	12	同時	奥	左	下	ナガツヅキ	7.9673	5	ナガツヅキ				53	11	同時	手前	右	上	イヤリング	5	タイムオーバー	1	イヤリング
59	12	同時	奥	左	上	モノグルイ	タイムオーバー	4	モノゲルイ				54	11	同時	手前	右	下	トオマワシ	5	タイムオーバー	1	トオマワシ
60	12	同時	奥	左	中	クイチガイ	タイムオーバー	4	〇イチガイ				55	11	同時	手前	右	下	カザグルマ	5	6.3001	1	カザグルマ
													56	12	同時	奥	左	上	イタミドメ	1	タイムオーバー	-1	イ〇〇〇〇
エラーが出たブロック（0:正常 1:エラー）													57	12	同時	奥	左	上	オオサワギ	5	9.5003	-1	オオサワギ
1	2	3	4	5	6	7	8	9	10	11	12		58	12	同時	奥	左	下	ナガツヅキ	5	7.9673	-1	ナガツヅキ
0	0	0	0	0	0	0	0	0	0	0	0		59	12	同時	奥	左	上	モノグルイ	4	タイムオーバー	-1	モノゲルイ
文字の奥行評定（0:わからない 3:はっきりと手前 -3:はっきりと奥 10:エラー）													60	12	同時	奥	左	中	クイチガイ	4	タイムオーバー	-1	〇イチガイ
1	2	3	4	5	6	7	8	9	10	11	12		61	1	なし	奥	右	中	ヒキコモリ	5	4.12566	1	ヒキコモリ
0	-1	3	-3	-3	3	-3	0	3	1	1	-1		62	1	なし	奥	右	中	ストライプ	5	4.18685	1	ストライプ
													63	1	なし	奥	右	下	ウラオモテ	5	4.08721	1	ウラオモテ
													64	1	なし	奥	右	下	ニガワライ	5	8.17582	1	ニガワライ
2セット目													65	1	なし	奥	右	上	マチハズレ	2	タイムオーバー	1	マチ〇〇〇
61	1	なし	奥	右	中	ヒキコモリ	4.12566	5	ヒキコモリ				66	2	事前	手前	両眼	下	ワライゴエ	5	5.08596	3	ワライゴエ
62	1	なし	奥	右	中	ストライプ	4.18685	5	ストライプ				67	2	事前	手前	両眼	下	アドバンス	5	2.84239	3	アドバンス
63	1	なし	奥	右	下	ウラオモテ	4.08721	5	ウラオモテ				68	2	事前	手前	両眼	中	カエリミチ	5	4.13118	3	カエリミチ
64	1	なし	奥	右	下	ニガワライ	8.17582	5	ニガワライ				69	2	事前	手前	両眼	中	イレカワリ	3	タイムオーバー	3	イ〇カブリ
65	1	なし	奥	右	上	マチハズレ	タイムオーバー	2	マチ〇〇〇				70	2	事前	手前	両眼	下	カミガカリ	5	2.99856	3	カミガカリ
66	2	事前	手前	両眼	下	ワライゴエ	5.08596	5	ワライゴエ				71	3	なし	奥	両眼	下	ブラインド	5	4.87396	-3	ブラインド
67	2	事前	手前	両眼	下	アドバンス	2.84239	5	アドバンス				72	3	なし	奥	両眼	下	リバウンド	5	2.59949	-3	リバウンド
68	2	事前	手前	両眼	中	カエリミチ	4.13118	5	カエリミチ				73	3	なし	奥	両眼	中	ムコウギシ	5	2.09918	-3	ムコウギシ
69	2	事前	手前	両眼	中	イレカワリ	タイムオーバー	3	イ〇カブリ				74	3	なし	奥	両眼	中	ミセドコロ	4	タイムオーバー	-3	ミカドコロ
70	2	事前	手前	両眼	下	カミガカリ	2.99856	5	カミガカリ				75	3	なし	奥	両眼	上	オモイキリ	5	4.04629	-3	オモイキリ
71	3	なし	奥	両眼	下	ブラインド	4.87396	5	ブラインド				76	4	なし	手前	左	下	カオアワセ	5	タイムオーバー	0	カオアワセ
72	3	なし	奥	両眼	下	リバウンド	2.59949	5	リバウンド				77	4	なし	手前	左	下	ネガイゴト	5	4.52549	0	ネガイゴト
73	3	なし	奥	両眼	中	ムコウギシ	2.09918	5	ムコウギシ				78	4	なし	手前	左	中	オオミソカ	5	5.76874	0	オオミソカ
74	3	なし	奥	両眼	中	ミセドコロ	タイムオーバー	4	ミカドコロ				79	4	なし	手前	左	上	ウシロダテ	5	9.52457	0	ウシロダテ
75	3	なし	奥	両眼	上	オモイキリ	4.04629	5	オモイキリ				80	4	なし	手前	左	中	ペンダント	5	8.702	0	ペンダント
76	4	なし	手前	左	下	カオアワセ	タイムオーバー	5	カオアワセ				81	5	同時	奥	両眼	上	カルシウム	5	タイムオーバー	-3	カルシウム
77	4	なし	手前	左	下	ネガイゴト	4.52549	5	ネガイゴト				82	5	同時	奥	両眼	下	タチアガリ	5	4.22162	-3	タチアガリ
78	4	なし	手前	左	中	オオミソカ	5.76874	5	オオミソカ				83	5	同時	奥	両眼	下	ノウテンキ	5	6.13414	-3	ノウテンキ
79	4	なし	手前	左	上	ウシロダテ	9.52457	5	ウシロダテ				84	5	同時	奥	両眼	上	ヒガシグチ	5	タイムオーバー	-3	ヒガシグチ
80	4	なし	手前	左	中	ペンダント	8.702	5	ペンダント				85	5	同時	奥	両眼	中	アウトドア	5	5.84468	-3	アウトドア
81	5	同時	奥	両眼	上	カルシウム	タイムオーバー	5	カルシウム				86	6	事前	奥	両眼	下	マチヅクリ	4	タイムオーバー	-3	マチ〇クリ
82	5	同時	奥	両眼	下	タチアガリ	4.22162	5	タチアガリ				87	6	事前	奥	両眼	下	タマゴヤキ	5	4.32926	-3	タマゴヤキ
83	5	同時	奥	両眼	下	ノウテンキ	6.13414	5	ノウテンキ				88	6	事前	奥	両眼	上	アカウント	5	3.71897	-3	アカウント
84	5	同時	奥	両眼	上	ヒガシグチ	タイムオーバー	5	ヒガシグチ				89	6	事前	奥	両眼	中	カゼグスリ	5	2.94134	-3	カゼグスリ
85	5	同時	奥	両眼	中	アウトドア	5.84468	5	アウトドア				90	6	事前	奥	両眼	中	イノチトリ	5	5.64287	-3	イノチトリ
86	6	事前	奥	両眼	下	マチヅクリ	タイムオーバー	4	マチ〇クリ				91	7	事前	手前	右	上	ハナバタケ	5	5.7547	2	ハナバタケ
87	6	事前	奥	両眼	下	タマゴヤキ	4.32926	5	タマゴヤキ				92	7	事前	手前	右	下	ピアニスト	5	3.3878	2	ピアニスト
88	6	事前	奥	両眼	上	アカウント	3.71897	5	アカウント				93	7	事前	手前	右	上	ミナトマチ	5	5.53261	2	ミナトマチ
89	6	事前	奥	両眼	中	カゼグスリ	2.94134	5	カゼグスリ				94	7	事前	手前	右	下	クビカザリ	5	8.16498	2	クビカザリ
90	6	事前	奥	両眼	中	イノチトリ	5.64287	5	イノチトリ				95	7	事前	手前	右	上	ユデタマゴ	5	タイムオーバー	2	ユデタマゴ
91	7	事前	手前	右	上	ハナバタケ	5.7547	5	ハナバタケ				96	8	同時	奥	左	下	ナマケモノ	5	4.9864	2	ナマケモノ
92	7	事前	手前	右	下	ピアニスト	3.3878	5	ピアニスト				97	8	同時	奥	左	下	ミノマワリ	5	4.37726	2	ミノマワリ
93	7	事前	手前	右	上	ミナトマチ	5.53261	5	ミナトマチ				98	8	同時	奥	左	中	バイオリン	5	1.77768	2	バイオリン
94	7	事前	手前	右	下	クビカザリ	8.16498	5	クビカザリ				99	8	同時	奥	左	下	セントラル	5	4.18881	2	セントラル
95	7	事前	手前	右	上	ユデタマゴ	タイムオーバー	5	ユデタマゴ				100	8	同時	奥	左	下	ヒダリシタ	5	タイムオーバー	2	ヒダリシタ
96	8	同時	奥	左	下	ナマケモノ	4.9864	5	ナマケモノ				101	9	同時	手前	右	下	トウガラシ	5	タイムオーバー	2	トウガラシ
97	8	同時	奥	左	下	ミノマワリ	4.37726	5	ミノマワリ				102	9	同時	手前	右	上	ダイビング	2	タイムオーバー	2	〇〇ピング
98	8	同時	奥	左	中	バイオリン	1.77768	5	バイオリン				103	9	同時	手前	右	下	リアリズム	5	3.32357	2	リアリズム
99	8	同時	奥	左	下	セントラル	4.18881	5	セントラル				104	9	同時	手前	右	中	オモイヤリ	4	8.88919	2	オモイキリ
100	8	同時	奥	左	下	ヒダリシタ	タイムオーバー	5	ヒダリシタ				105	9	同時	手前	右	上	クミガシラ	2	タイムオーバー	2	〇ミガン〇
101	9	同時	手前	右	下	トウガラシ	タイムオーバー	5	トウガラシ				106	10	同時	手前	両眼	中	マトハズレ	5	3.73086	3	マトハズレ
102	9	同時	手前	右	上	ダイビング	タイムオーバー	2	〇〇ピング				107	10	同時	手前	両眼	下	スナアラシ	5	6.00232	3	スナアラシ
103	9	同時	手前	右	下	リアリズム	3.32357	5	リアリズム				108	10	同時	手前	両眼	中	ココロマチ	5	5.88996	3	ココロマチ
104	9	同時	手前	右	中	オモイヤリ	8.88919	4	オモイキリ				109	10	同時	手前	両眼	上	ツトメサキ	3	タイムオーバー	3	ツ〇〇サキ
105	9	同時	手前	右	上	クミガシラ	タイムオーバー	2	〇ミガン〇				110	10	同時	手前	両眼	中	ヤツアタリ	4	タイムオーバー	3	〇ツアタリ
106	10	同時	手前	両眼	中	マトハズレ	3.73086	5	マトハズレ				111	11	なし	手前	両眼	上	スタジアム	5	4.69623	3	スタジアム
107	10	同時	手前	両眼	下	スナアラシ	6.00232	5	スナアラシ				112	11	なし	手前	両眼	上	イシダタミ	5	3.94755	3	イシダタミ
108	10	同時	手前	両眼	中	ココロマチ	5.88996	5	ココロマチ				113	11	なし	手前	両眼	下	ヒダリキキ	5	2.55698	3	ヒダリキキ
109	10	同時	手前	両眼	上	ツトメサキ	タイムオーバー	3	ツ〇〇サキ				114	11	なし	手前	両眼	下	アイコトバ	5	1.90186	3	アイコトバ
110	10	同時	手前	両眼	中	ヤツアタリ	タイムオーバー	4	〇ツアタリ				115	11	なし	手前	両眼	上	シタゴコロ	5	2.92424	3	シタゴコロ
111	11	なし	手前	両眼	上	スタジアム	4.69623	5	スタジアム				116	12	事前	奥	左	中	レントゲン	5	3.78478	-2	レントゲン
112	11	なし	手前	両眼	上	イシダタミ	3.94755	5	イシダタミ				117	12	事前	奥	左	中	デキアガリ	4	タイムオーバー	-2	〇キアガリ
113	11	なし	手前	両眼	下	ヒダリキキ	2.55698	5	ヒダリキキ				118	12	事前	奥	左	上	ヒトトナリ	5	4.75223	-2	ヒトトナリ
114	11	なし	手前	両眼	下	アイコトバ	1.90186	5	アイコトバ				119	12	事前	奥	左	上	フロアガリ	5	4.06155	-2	フロアガリ
115	11	なし	手前	両眼	上	シタゴコロ	2.92424	5	シタゴコロ				120	12	事前	奥	左	下	サバイバル	5	3.77486	-2	サバイバル
116	12	事前	奥	左	中	レントゲン	3.78478	5	レントゲン				121	1	なし	手前	両眼	中	ヒトムカシ	5	タイムオーバー	0	ヒトムカシ
117	12	事前	奥	左	中	デキアガリ	タイムオーバー	4	〇キアガリ				122	1	なし	手前	両眼	上	ランドセル	5	1.88905	0	ランドセル
118	12	事前	奥	左	上	ヒトトナリ	4.75223	5	ヒトトナリ				123	1	なし	手前	両眼	下	エレメント	4	9.4575	0	エレガント
119	12	事前	奥	左	上	フロアガリ	4.06155	5	フロアガリ				124	1	なし	手前	両眼	上	イシヅクリ	1	タイムオーバー	0	〇〇〇ケリ
120	12	事前	奥	左	下	サバイバル	3.77486	5	サバイバル				125	1	なし	手前	両眼	下	サイエンス	5	1.79968	0	サイエンス
													126	2	事前	手前	右	中	アイランド	5	2.44365	-2	アイランド
エラーが出たブロック（0:正常 1:エラー）													127	2	事前	手前	右	中	オオアタリ	5	3.43261	-2	オオアタリ
1	2	3	4	5	6	7	8	9	10	11	12		128	2	事前	手前	右	中	オオオトコ	5	3.76655	-2	オオオトコ
0	0	0	0	0	0	0	0	0	0	0	0		129	2	事前	手前	右	下	ホトトギス	5	2.07641	-2	ホトトギス
文字の奥行評定（0:わからない 3:はっきりと手前 -3:はっきりと奥 10:エラー）													130	2	事前	手前	右	上	アトマワシ	5	タイムオーバー	-2	アトマワシ
1	2	3	4	5	6	7	8	9	10	11	12		131	3	同時	手前	左	上	ステロイド	5	タイムオーバー	-3	ステロイド
1	3	-3	0	-3	-3	2	-1	2	3	3	-2		132	3	同時	手前	左	下	クスリユビ	5	6.303	-3	クスリユビ
													133	3	同時	手前	左	下	オオイソギ	5	4.47969	-3	オオイソギ
													134	3	同時	手前	左	上	ツカイステ	5	4.73327	-3	ツカイステ
参加者名：	2021年01月15日 09時18分												135	3	同時	手前	左	中	カカリツケ	5	5.71209	-3	カカリツケ
参加者名：	2021年01月15日 09時18分												136	4	事前	奥	両眼	中	マエカガミ	5	4.20739	3	マエカガミ
													137	4	事前	奥	両眼	上	トドコオリ	5	5.5297	3	トドコオリ
													138	4	事前	奥	両眼	上	イキドオリ	5	3.87401	3	イキドオリ
3セット目													139	4	事前	奥	両眼	中	ヒダリカタ	5	6.55129	3	ヒダリカタ
試行	ブロック	触覚定時時間	文字が手前か奥か	両眼か単眼（左右）か	文字位置（上中下）	表示された文字	文字を理解した時間（秒）	一致文字数	回答				140	4	事前	奥	両眼	中	ツキアタリ	5	3.22836	3	ツキアタリ
121	1	なし	手前	両眼	中	ヒトムカシ	タイムオーバー	5	ヒトムカシ				141	5	事前	奥	右	上	タダシガキ	5	3.17418	1	タダシガキ
122	1	なし	手前	両眼	上	ランドセル	1.88905	5	ランドセル				142	5	事前	奥	右	中	カメラマン	2	タイムオーバー	1	カ〇ラ〇〇
123	1	なし	手前	両眼	下	エレメント	9.4575	4	エレガント				143	5	事前	奥	右	中	ランニング	5	2.9966	1	ランニング
124	1	なし	手前	両眼	上	イシヅクリ	タイムオーバー	1	〇〇〇ケリ				144	5	事前	奥	右	中	カツオブシ	5	8.82009	1	カツオブシ
125	1	なし	手前	両眼	下	サイエンス	1.79968	5	サイエンス				145	5	事前	奥	右	上	カミガクシ	4	タイムオーバー	1	カミ〇クシ
126	2	事前	手前	右	中	アイランド	2.44365	5	アイランド				146	6	なし	奥	両眼	下	サキノバシ	5	2.96276	-1	サキノバシ
127	2	事前	手前	右	中	オオアタリ	3.43261	5	オオアタリ				147	6	なし	奥	両眼	中	カンチガイ	5	5.62206	-1	カンチガイ
128	2	事前	手前	右	中	オオオトコ	3.76655	5	オオオトコ				148	6	なし	奥	両眼	中	トリカエシ	5	1.83344	-1	トリカエシ
129	2	事前	手前	右	下	ホトトギス	2.07641	5	ホトトギス				149	6	なし	奥	両眼	中	コノアイダ	5	4.02299	-1	コノアイダ
130	2	事前	手前	右	上	アトマワシ	タイムオーバー	5	アトマワシ				150	6	なし	奥	両眼	中	メカニズム	4	タイムオーバー	-1	〇カニズム
131	3	同時	手前	左	上	ステロイド	タイムオーバー	5	ステロイド				151	7	なし	手前	左	中	デイリグチ	5	8.93125	1	デイリグチ
132	3	同時	手前	左	下	クスリユビ	6.303	5	クスリユビ				152	7	なし	手前	左	下	ノリゴコチ	5	5.4241	1	ノリゴコチ
133	3	同時	手前	左	下	オオイソギ	4.47969	5	オオイソギ				153	7	なし	手前	左	中	サシツカエ	5	4.44683	1	サシツカエ
134	3	同時	手前	左	上	ツカイステ	4.73327	5	ツカイステ				154	7	なし	手前	左	下	フライパン	5	7.55719	1	フライパン
135	3	同時	手前	左	中	カカリツケ	5.71209	5	カカリツケ				155	7	なし	手前	左	下	ミヤゲモノ	2	タイムオーバー	1	ミトゲ〇〇
136	4	事前	奥	両眼	中	マエカガミ	4.20739	5	マエカガミ				156	8	同時	手前	両眼	上	モノガタリ	5	6.66331	0	モノガタリ
137	4	事前	奥	両眼	上	トドコオリ	5.5297	5	トドコオリ				157	8	同時	手前	両眼	中	インパクト	1	タイムオーバー	0	〇〇パケ〇
138	4	事前	奥	両眼	上	イキドオリ	3.87401	5	イキドオリ				158	8	同時	手前	両眼	下	ホメコトバ	5	4.24672	0	ホメコトバ
139	4	事前	奥	両眼	中	ヒダリカタ	6.55129	5	ヒダリカタ				159	8	同時	手前	両眼	下	モトドオリ	5	4.3008	0	モトドオリ
140	4	事前	奥	両眼	中	ツキアタリ	3.22836	5	ツキアタリ				160	8	同時	手前	両眼	上	サカナツリ	4	タイムオーバー	0	サカノツリ
141	5	事前	奥	右	上	タダシガキ	3.17418	5	タダシガキ				161	9	同時	奥	両眼	中	カオカタチ	5	8.97353	3	カオカタチ
142	5	事前	奥	右	中	カメラマン	タイムオーバー	2	カ〇ラ〇〇				162	9	同時	奥	両眼	下	ヒトヤスミ	5	4.75653	3	ヒトヤスミ
143	5	事前	奥	右	中	ランニング	2.9966	5	ランニング				163	9	同時	奥	両眼	上	イキドマリ	5	3.41067	3	イキドマリ
144	5	事前	奥	右	中	カツオブシ	8.82009	5	カツオブシ				164	9	同時	奥	両眼	下	ノボリザカ	5	3.58895	3	ノボリザカ
145	5	事前	奥	右	上	カミガクシ	タイムオーバー	4	カミ〇クシ				165	9	同時	奥	両眼	中	カタツムリ	5	3.87781	3	カタツムリ
146	6	なし	奥	両眼	下	サキノバシ	2.96276	5	サキノバシ				166	10	事前	手前	両眼	上	パラダイス	5	4.39764	2	パラダイス
147	6	なし	奥	両眼	中	カンチガイ	5.62206	5	カンチガイ				167	10	事前	手前	両眼	上	ムカイガワ	5	6.41008	2	ムカイガワ
148	6	なし	奥	両眼	中	トリカエシ	1.83344	5	トリカエシ				168	10	事前	手前	両眼	下	イナカモノ	5	4.38697	2	イナカモノ
149	6	なし	奥	両眼	中	コノアイダ	4.02299	5	コノアイダ				169	10	事前	手前	両眼	下	ツキアカリ	5	2.73292	2	ツキアカリ
150	6	なし	奥	両眼	中	メカニズム	タイムオーバー	4	〇カニズム				170	10	事前	手前	両眼	下	モウシワケ	5	4.06645	2	モウシワケ
151	7	なし	手前	左	中	デイリグチ	8.93125	5	デイリグチ				171	11	なし	奥	右	下	ステンレス	5	3.39511	0	ステンレス
152	7	なし	手前	左	下	ノリゴコチ	5.4241	5	ノリゴコチ				172	11	なし	奥	右	上	モノオモイ	5	タイムオーバー	0	モノオモイ
153	7	なし	手前	左	中	サシツカエ	4.44683	5	サシツカエ				173	11	なし	奥	右	上	ヒダリウエ	4	タイムオーバー	0	ヒダリカエ
154	7	なし	手前	左	下	フライパン	7.55719	5	フライパン				174	11	なし	奥	右	上	チルドレン	5	2.16671	0	チルドレン
155	7	なし	手前	左	下	ミヤゲモノ	タイムオーバー	2	ミトゲ〇〇				175	11	なし	奥	右	中	カワリモノ	5	3.76685	0	カワリモノ
156	8	同時	手前	両眼	上	モノガタリ	6.66331	5	モノガタリ				176	12	同時	奥	左	上	サングラス	5	6.207	-3	サングラス
157	8	同時	手前	両眼	中	インパクト	タイムオーバー	1	〇〇パケ〇				177	12	同時	奥	左	中	ナトリウム	5	4.36649	-3	ナトリウム
158	8	同時	手前	両眼	下	ホメコトバ	4.24672	5	ホメコトバ				178	12	同時	奥	左	下	クリカエシ	5	タイムオーバー	-3	クリカエシ
159	8	同時	手前	両眼	下	モトドオリ	4.3008	5	モトドオリ				179	12	同時	奥	左	中	ヨツンバイ	0	タイムオーバー	-3	コ〇〇〇〇
160	8	同時	手前	両眼	上	サカナツリ	タイムオーバー	4	サカノツリ				180	12	同時	奥	左	上	モチハコビ	5	6.71026	-3	モチハコビ
161	9	同時	奥	両眼	中	カオカタチ	8.97353	5	カオカタチ				181	1	同時	奥	右	上	トリシラベ	4	8.22603	0	トリシラ〇
162	9	同時	奥	両眼	下	ヒトヤスミ	4.75653	5	ヒトヤスミ				182	1	同時	奥	右	上	イソウロウ	5	タイムオーバー	0	イソウロウ
163	9	同時	奥	両眼	上	イキドマリ	3.41067	5	イキドマリ				183	1	同時	奥	右	下	ミエカクレ	5	タイムオーバー	0	ミエカクレ
164	9	同時	奥	両眼	下	ノボリザカ	3.58895	5	ノボリザカ				184	1	同時	奥	右	上	モウシイレ	5	6.36696	0	モウシイレ
165	9	同時	奥	両眼	中	カタツムリ	3.87781	5	カタツムリ				185	1	同時	奥	右	中	オオドオリ	5	5.76842	0	オオドオリ
166	10	事前	手前	両眼	上	パラダイス	4.39764	5	パラダイス				186	2	事前	奥	左	下	ココロナシ	5	4.15303	-2	ココロナシ
167	10	事前	手前	両眼	上	ムカイガワ	6.41008	5	ムカイガワ				187	2	事前	奥	左	中	イイツタエ	5	9.4631	-2	イイツタエ
168	10	事前	手前	両眼	下	イナカモノ	4.38697	5	イナカモノ				188	2	事前	奥	左	中	ムダヅカイ	5	3.53059	-2	ムダヅカイ
169	10	事前	手前	両眼	下	ツキアカリ	2.73292	5	ツキアカリ				189	2	事前	奥	左	下	スイミング	5	3.40907	-2	スイミング
170	10	事前	手前	両眼	下	モウシワケ	4.06645	5	モウシワケ				190	2	事前	奥	左	上	サトガエリ	5	2.41923	-2	サトガエリ
171	11	なし	奥	右	下	ステンレス	3.39511	5	ステンレス				191	3	なし	奥	両眼	下	エトセトラ	5	3.36148	-3	エトセトラ
172	11	なし	奥	右	上	モノオモイ	タイムオーバー	5	モノオモイ				192	3	なし	奥	両眼	上	オチコボレ	5	2.45441	-3	オチコボレ
173	11	なし	奥	右	上	ヒダリウエ	タイムオーバー	4	ヒダリカエ				193	3	なし	奥	両眼	下	アバラボネ	5	タイムオーバー	-3	アバラボネ
174	11	なし	奥	右	上	チルドレン	2.16671	5	チルドレン				194	3	なし	奥	両眼	下	カミオムツ	5	4.00034	-3	カミオムツ
175	11	なし	奥	右	中	カワリモノ	3.76685	5	カワリモノ				195	3	なし	奥	両眼	中	カカリカン	4	タイムオーバー	-3	カカリカ〇
176	12	同時	奥	左	上	サングラス	6.207	5	サングラス				196	4	同時	手前	両眼	下	オムライス	5	タイムオーバー	3	オムライス
177	12	同時	奥	左	中	ナトリウム	4.36649	5	ナトリウム				197	4	同時	手前	両眼	下	ヒトマトメ	5	4.39099	3	ヒトマトメ
178	12	同時	奥	左	下	クリカエシ	タイムオーバー	5	クリカエシ				198	4	同時	手前	両眼	中	ヒトリゴト	5	6.99141	3	ヒトリゴト
179	12	同時	奥	左	中	ヨツンバイ	タイムオーバー	0	コ〇〇〇〇				199	4	同時	手前	両眼	下	コガネイロ	5	7.25725	3	コガネイロ
180	12	同時	奥	左	上	モチハコビ	6.71026	5	モチハコビ				200	4	同時	手前	両眼	下	ツヅケザマ	5	6.65747	3	ツヅケザマ
													201	5	同時	手前	右	中	メシツカイ	5	7.88461	1	メシツカイ
エラーが出たブロック（0:正常 1:エラー）													202	5	同時	手前	右	上	ヒガシガワ	5	7.91087	1	ヒガシガワ
1	2	3	4	5	6	7	8	9	10	11	12		203	5	同時	手前	右	上	イノチガケ	5	3.65682	1	イノチガケ
0	0	0	0	0	0	0	0	0	0	0	0		204	5	同時	手前	右	上	ウメキゴエ	5	3.6809	1	ウメキゴエ
文字の奥行評定（0:わからない 3:はっきりと手前 -3:はっきりと奥 10:エラー）													205	5	同時	手前	右	上	カブトムシ	5	3.31237	1	カブトムシ
1	2	3	4	5	6	7	8	9	10	11	12		206	6	同時	奥	両眼	下	ケンザカイ	5	7.90687	-1	ケンザカイ
3	2	1	-3	0	-3	0	3	-3	3	0	-1		207	6	同時	奥	両眼	中	サキオクリ	5	6.83401	-1	サキオクリ
													208	6	同時	奥	両眼	上	スクリプト	5	6.86671	-1	スクリプト
													209	6	同時	奥	両眼	下	カザリツケ	5	3.98877	-1	カザリツケ
4セット目													210	6	同時	奥	両眼	上	カゼトオシ	3	タイムオーバー	-1	カ〇トオ〇
181	1	同時	奥	右	上	トリシラベ	8.22603	4	トリシラ〇				211	7	事前	手前	左	中	ミズアライ	5	4.50859	1	ミズアライ
182	1	同時	奥	右	上	イソウロウ	タイムオーバー	5	イソウロウ				212	7	事前	手前	左	中	モノゴコロ	5	2.38666	1	モノゴコロ
183	1	同時	奥	右	下	ミエカクレ	タイムオーバー	5	ミエカクレ				213	7	事前	手前	左	下	オリカエシ	5	3.05414	1	オリカエシ
184	1	同時	奥	右	上	モウシイレ	6.36696	5	モウシイレ				214	7	事前	手前	左	上	オボエガキ	5	5.48665	1	オボエガキ
185	1	同時	奥	右	中	オオドオリ	5.76842	5	オオドオリ				215	7	事前	手前	左	下	レスポンス	5	4.90914	1	レスポンス
186	2	事前	奥	左	下	ココロナシ	4.15303	5	ココロナシ				216	8	なし	奥	右	中	アマクダリ	5	8.66273	0	アマクダリ
187	2	事前	奥	左	中	イイツタエ	9.4631	5	イイツタエ				217	8	なし	奥	右	中	ミズビタシ	5	8.41169	0	ミズビタシ
188	2	事前	奥	左	中	ムダヅカイ	3.53059	5	ムダヅカイ				218	8	なし	奥	右	下	イキノコリ	5	タイムオーバー	0	イキノコリ
189	2	事前	奥	左	下	スイミング	3.40907	5	スイミング				219	8	なし	奥	右	上	ヒトリジメ	4	タイムオーバー	0	ヒトリジ〇
190	2	事前	奥	左	上	サトガエリ	2.41923	5	サトガエリ				220	8	なし	奥	右	下	ツカイワケ	5	3.18908	0	ツカイワケ
191	3	なし	奥	両眼	下	エトセトラ	3.36148	5	エトセトラ				221	9	事前	手前	両眼	下	イイマワシ	5	2.2425	3	イイマワシ
192	3	なし	奥	両眼	上	オチコボレ	2.45441	5	オチコボレ				222	9	事前	手前	両眼	中	リクエスト	5	4.14295	3	リクエスト
193	3	なし	奥	両眼	下	アバラボネ	タイムオーバー	5	アバラボネ				223	9	事前	手前	両眼	下	オトシアナ	5	7.70969	3	オトシアナ
194	3	なし	奥	両眼	下	カミオムツ	4.00034	5	カミオムツ				224	9	事前	手前	両眼	上	コンタクト	5	4.4639	3	コンタクト
195	3	なし	奥	両眼	中	カカリカン	タイムオーバー	4	カカリカ〇				225	9	事前	手前	両眼	上	マエバライ	5	3.56566	3	マエバライ
196	4	同時	手前	両眼	下	オムライス	タイムオーバー	5	オムライス				226	10	なし	手前	両眼	中	ムコウガワ	5	8.01977	2	ムコウガワ
197	4	同時	手前	両眼	下	ヒトマトメ	4.39099	5	ヒトマトメ				227	10	なし	手前	両眼	下	タチバナシ	5	5.41203	2	タチバナシ
198	4	同時	手前	両眼	中	ヒトリゴト	6.99141	5	ヒトリゴト				228	10	なし	手前	両眼	上	クミアワセ	5	3.46697	2	クミアワセ
199	4	同時	手前	両眼	下	コガネイロ	7.25725	5	コガネイロ				229	10	なし	手前	両眼	上	クリスタル	5	3.50096	2	クリスタル
200	4	同時	手前	両眼	下	ツヅケザマ	6.65747	5	ツヅケザマ				230	10	なし	手前	両眼	上	オトコマエ	5	3.46886	2	オトコマエ
201	5	同時	手前	右	中	メシツカイ	7.88461	5	メシツカイ				231	11	なし	手前	左	中	ウラドオリ	5	タイムオーバー	0	ウラドオリ
202	5	同時	手前	右	上	ヒガシガワ	7.91087	5	ヒガシガワ				232	11	なし	手前	左	下	ルネサンス	5	2.18862	0	ルネサンス
203	5	同時	手前	右	上	イノチガケ	3.65682	5	イノチガケ				233	11	なし	手前	左	中	エンジニア	5	1.15763	0	エンジニア
204	5	同時	手前	右	上	ウメキゴエ	3.6809	5	ウメキゴエ				234	11	なし	手前	左	上	ミズタマリ	5	3.12244	0	ミズタマリ
205	5	同時	手前	右	上	カブトムシ	3.31237	5	カブトムシ				235	11	なし	手前	左	下	クチアタリ	5	タイムオーバー	0	クチアタリ
206	6	同時	奥	両眼	下	ケンザカイ	7.90687	5	ケンザカイ				236	12	事前	奥	両眼	中	エメラルド	4	タイムオーバー	-3	エ〇ラルド
207	6	同時	奥	両眼	中	サキオクリ	6.83401	5	サキオクリ				237	12	事前	奥	両眼	上	フタリグミ	5	4.62794	-3	フタリグミ
208	6	同時	奥	両眼	上	スクリプト	6.86671	5	スクリプト				238	12	事前	奥	両眼	下	ココロガケ	5	2.06355	-3	ココロガケ
209	6	同時	奥	両眼	下	カザリツケ	3.98877	5	カザリツケ				239	12	事前	奥	両眼	上	ウラガエシ	5	4.77547	-3	ウラガエシ
210	6	同時	奥	両眼	上	カゼトオシ	タイムオーバー	3	カ〇トオ〇				240	12	事前	奥	両眼	中	アリキタリ	5	2.19631	-3	アリキタリ
211	7	事前	手前	左	中	ミズアライ	4.50859	5	ミズアライ
212	7	事前	手前	左	中	モノゴコロ	2.38666	5	モノゴコロ
213	7	事前	手前	左	下	オリカエシ	3.05414	5	オリカエシ
214	7	事前	手前	左	上	オボエガキ	5.48665	5	オボエガキ
215	7	事前	手前	左	下	レスポンス	4.90914	5	レスポンス
216	8	なし	奥	右	中	アマクダリ	8.66273	5	アマクダリ
217	8	なし	奥	右	中	ミズビタシ	8.41169	5	ミズビタシ
218	8	なし	奥	右	下	イキノコリ	タイムオーバー	5	イキノコリ
219	8	なし	奥	右	上	ヒトリジメ	タイムオーバー	4	ヒトリジ〇
220	8	なし	奥	右	下	ツカイワケ	3.18908	5	ツカイワケ
221	9	事前	手前	両眼	下	イイマワシ	2.2425	5	イイマワシ
222	9	事前	手前	両眼	中	リクエスト	4.14295	5	リクエスト
223	9	事前	手前	両眼	下	オトシアナ	7.70969	5	オトシアナ
224	9	事前	手前	両眼	上	コンタクト	4.4639	5	コンタクト
225	9	事前	手前	両眼	上	マエバライ	3.56566	5	マエバライ
226	10	なし	手前	両眼	中	ムコウガワ	8.01977	5	ムコウガワ
227	10	なし	手前	両眼	下	タチバナシ	5.41203	5	タチバナシ
228	10	なし	手前	両眼	上	クミアワセ	3.46697	5	クミアワセ
229	10	なし	手前	両眼	上	クリスタル	3.50096	5	クリスタル
230	10	なし	手前	両眼	上	オトコマエ	3.46886	5	オトコマエ
231	11	なし	手前	左	中	ウラドオリ	タイムオーバー	5	ウラドオリ
232	11	なし	手前	左	下	ルネサンス	2.18862	5	ルネサンス
233	11	なし	手前	左	中	エンジニア	1.15763	5	エンジニア
234	11	なし	手前	左	上	ミズタマリ	3.12244	5	ミズタマリ
235	11	なし	手前	左	下	クチアタリ	タイムオーバー	5	クチアタリ
236	12	事前	奥	両眼	中	エメラルド	タイムオーバー	4	エ〇ラルド
237	12	事前	奥	両眼	上	フタリグミ	4.62794	5	フタリグミ
238	12	事前	奥	両眼	下	ココロガケ	2.06355	5	ココロガケ
239	12	事前	奥	両眼	上	ウラガエシ	4.77547	5	ウラガエシ
240	12	事前	奥	両眼	中	アリキタリ	2.19631	5	アリキタリ
エラーが出たブロック（0:正常 1:エラー）
1	2	3	4	5	6	7	8	9	10	11	12
0	0	0	0	0	0	0	0	0	0	0	0
文字の奥行評定（0:わからない 3:はっきりと手前 -3:はっきりと奥 10:エラー）
1	2	3	4	5	6	7	8	9	10	11	12
0	-2	-3	3	1	-1	1	0	3	2	0	-3

[truncated: 5 more sheets: p11, p12, p13, p14, p15]
